# Supplementary material for: Ideal Anatomical Landmark Points for Thoracic Esophagus Segmentation in the Chinese Population
Source: Front Surg. 2021 Dec 14;8:729694. doi: 10.3389/fsurg.2021.729694 (PMC8712320; doi:10.3389/fsurg.2021.729694)
Supplement: Supplementary file 1 [file Table_1.XLSX]

## Sheet: Sheet1
number	age（year）	sex	height（cm）	weight（kg）	BMI	surgery location	Distance from esophageal hiatus to incisor (cm)	Distance from LPV to incisor （cm）	Distance from LAV to incisor	Distance from tracheal bifurcation to incisor(cm)	Distance from thoracic inlet to incisor (cm)	Distance from esophageal hiatus to thoracic inlet	Distance from LPV to thoracic inlet (cm)	Distance from LAV to thoracic inlet (cm)	Distance from tracheal bifurcation to thoracic inlet (cm)	Ratio from LPV to thoracic inlet	Ratio from LAV to thoracic inlet	Ratio from tracheal bifurcation to thoracic inlet	Ratio from LPV to incisor	Ratio from LAV to incisor	Ratio from tracheal bifurcation to incisor	Ratio from thoracic inlet to incisor
1	71	male	165	62	22.7732	Radical resection of right upper lung cancer	38.5	33.5		29									0.87013		0.753247
2	34	female	159	54	21.3599	Radical resection of right lower lung cancer	38.5	31.5	24	26	19.5	19	12	4.5	6.5	0.631579	0.236842	0.342105	0.818182	0.623377	0.675325	0.506494
3	62	female	163	61	22.9591	Radical resection of upper left lung cancer	41.5	34		29.5	23	18.5	11		6.5	0.594595		0.351351	0.819277		0.710843	0.554217
4	56	male	160	70	27.3438	Radical resection of right middle lung cancer	41.5	33.2	28.6	30									0.8	0.689157	0.722892
5	50	female	156.5	50.1	20.4555	Radical resection of right upper lung cancer	41	32	27	29	18.5	22.5	13.5	8.5	10.5	0.6	0.377778	0.466667	0.780488	0.658537	0.707317	0.45122
6	61	male	155	46	19.1467	Radical resection of upper left lung cancer					17	17
7	73	male	158	57	22.8329	Radical resection of right upper lung cancer	37	33	26.5	26.5	19.5	17.5	13.5	7	7	0.771429	0.4	0.4	0.891892	0.716216	0.716216	0.527027
8	60	male	163	58	21.83	Radical resection of right middle lung cancer	43.5	34	30	30	20	23.5	14	10	10	0.595745	0.425532	0.425532	0.781609	0.689655	0.689655	0.45977
9	57	male	167	56	20.0796	Radical resection of right upper lung cancer	41.5	33	27	26.5	19.5	22	13.5	7.5	7	0.613636		0.318182	0.795181	0.650602	0.638554	0.46988
10	18	female	158	49	19.6283	Partial resection of left upper lung
11	60	male	170	57	19.7232	Radical resection of right upper lung cancer
12	31	male	174	70	23.1206	Radical resection of right upper lung cancer	42.1	37.8	30.8	31.5	20.3	21.8	17.5	10.5	11.2	0.802752	0.481651	0.513761	0.897862	0.731591	0.748219	0.482185
13	37	male	169	47	16.456	Radical resection of upper left lung cancer	39.2	31.1			16.8	22.4	14.3			0.638393			0.793367			0.428571
14	62	female	164	66	24.539	Radical resection of left lower lung cancer	39.5	34.5		30.7	19.5	20	15		11.2	0.75		0.56	0.873418		0.777215	0.493671
15	52	male	170	65	22.4913	Radical resection of upper left lung cancer	40.2	32.2		29.5	17.7	22.5	14.5		11.8	0.644444		0.524444	0.800995		0.733831	0.440299
16	67	female	150	60	26.6667	Radical resection of left lower lung cancer				30	17				13
17	31	female	156	45	18.4911	Radical resection of right lower and upper left lung cancer		37	27	26.5	19	19	18	8	7.5	0.947368	0.421053	0.394737
18	54	male	158	74	29.6427	Radical resection of right lower lung cancer	41	37	27.5	27									0.902439	0.670732	0.658537
19	72	male	173	80	26.7299	Radical resection of left lower lung cancer	44	35.5		32.5									0.806818		0.738636
20	51	male	164	60	22.3081	Radical resection of right lower lung cancer	46	43	28.5	26	18.5	27.5	24.5	10	7.5	0.890909	0.363636	0.272727	0.934783	0.619565	0.565217	0.402174
21	74	male	160	55.5	21.6797	Radical resection of upper left lung cancer					21.5
22	56	male	174	80	26.4236	Radical resection of right middle lung cancer	38	33.5	29	28.5	20	18	13.5	9	8.5	0.75	0.5	0.472222	0.881579	0.763158	0.75	0.526316
23	56	male	174	66	21.7994	Radical resection of right middle lung cancer	42.5	38.8	30.6	34	23.2	19.3	15.6	7.4	10.8	0.80829	0.38342	0.559585	0.912941	0.72	0.8	0.545882
24	59	male	183	74.5	22.2461	Radical resection of right upper lung cancer	46.5	36.8	35.1	32	21.5	25	15.3	13.6	10.5	0.612	0.544	0.42	0.791398	0.754839	0.688172	0.462366
25	47	female	150	56	24.8889	Radical resection of left lower lung cancer	35.5	30		23.5	19.5	16	10.5		4	0.65625		0.25	0.84507		0.661972	0.549296
26	38	male	165	75	27.5482	Partial resection of right upper lung		35.5	33		24	24	11.5	9		0.479167	0.375
27	60	male	165	45	16.5289	Radical resection of right middle lung cancer	35	33.5	29	27	19.5	15.5	14	9.5	7.5	0.903226	0.612903	0.483871	0.957143	0.828571	0.771429	0.557143
28	49	female	156	54	22.1893	Radical resection of left lower lung cancer	37	31.5		26	18.3	18.7	13.2		7.7	0.705882	0.236842	0.411765	0.851351		0.702703	0.494595
29	63	male	160	50	19.5312	Radical resection of right middle lung cancer	43	33.5	26	25.5	19	24	14.5	7	6.5	0.604167	0.291667	0.270833	0.77907	0.604651	0.593023	0.44186
30	63	male	163	57	21.4536	Radical resection of right lower lung cancer	43.5	35.2	23.5	29	17.5	26	17.7	6	11.5	0.680769	0.230769	0.442308	0.809195	0.54023	0.666667	0.402299
31	53	female	155	47	19.563	Radical resection of right upper lung cancer	35.5	22.5	24	24	15	20.5	7.5	9	9	0.365854	0.439024	0.439024	0.633803	0.676056	0.676056	0.422535
32	40	male	169	58	20.3074	Radical resection of right middle lung cancer	46	37.5	29.5	29									0.815217	0.641304	0.630435
33	21	male	175	50	16.3265	Bullectomy of right upper lung		41	26		20		21	6
34	57	male	180	96	29.6296	Radical resection of right middle lung cancer	38.5	36	29	22	22.5	16	13.5	6.5		0.84375	0.40625		0.935065	0.753247	0.571429	0.584416
35	53	female	150	59	26.2222	Radical resection of upper left lung cancer				22	17				5
36	58	male	165	65	23.8751	left total lobectomy	37	27		22	18	19	9		4	0.473684		0.210526	0.72973		0.594595	0.486486
37	64	female	155	49	20.3954	Radical resection of right lower lung cancer	37.5	32.5	28	25.5									0.866667	0.746667	0.68
38	66	female	161	65	25.0762	Radical resection of right upper lung cancer	37.5	31.5	28	27.5									0.84	0.746667	0.733333
39	73	male	162	53	20.1951	Radical resection of right upper lung cancer		30	25.7	24	13		17	12.7	11
40	54	female	160	55	21.4844	Radical resection of right middle lung cancer	35	25	23.5	26.5									0.714286	0.671429	0.757143
41	77	female	152	49	21.2084	Radical resection of right lower lung cancer	35.5	30	20.5	24	13	22.5	17	7.5	11	0.755556	0.333333	0.488889	0.84507	0.577465	0.676056	0.366197
42	68	male	178	50	15.7808	Radical resection of right lower lung cancer	41.5	33.5	25.3		18.5	23	15	6.8		0.652174	0.295652		0.807229	0.609639		0.445783
43	60	male	168	54	19.1327	Radical resection of left lower lung cancer					16.5	16.5
44	18	female	160	45	17.5781	Radical resection of upper left lung cancer					13
45	62	male	173	56	18.7109	Radical resection of right upper lung cancer	49	37			23.5	25.5	13.5			0.529412			0.755102			0.479592
46	55	male	155	58	24.1415	Radical resection of right upper lung cancer	37.5	32	24	27.2	17	20.5	15	7	10.2	0.731707	0.341463	0.497561	0.853333	0.64	0.725333	0.453333
47	52	male	172	66	22.3094	Radical resection of right upper lung cancer					23
48	75	female	151	50	21.9289	Radical resection of right lower lung cancer	35.5	31	23	21	13	22.5	18	10	8	0.8	0.444444	0.355556	0.873239	0.647887	0.591549	0.366197
49	65	female	157	49	19.8791	Radical resection of right lower lung cancer	42.6	34.4	30.5	31.5	20	22.6	14.4	10.5	11.5	0.637168	0.464602	0.50885	0.807512	0.715962	0.739437	0.469484
50	58	male	167	63	22.5896	Radical resection of upper left lung cancer	46	37		31.5	24	22	13		7.5	0.590909		0.340909	0.804348		0.684783	0.521739
51	29	female	150	50	22.2222	Partial resection of right lung	41.5	38	33.5	33	21.1	20.4	16.9	12.4	11.9	0.828431	0.607843	0.583333	0.915663	0.807229	0.795181	0.508434
52	24	female	158	70	28.0404	Radical resection of upper left lung cancer	38.5	31.2		30	19.8	18.7	11.4		10.2	0.609626		0.545455	0.81039		0.779221	0.514286
53	47	male	170	55	19.0311	Radical resection of right upper lung cancer	43	37.6	31.8		18.1	24.9	19.5	13.7		0.783133	0.550201		0.874419	0.739535		0.42093
54	42	female	160	55	21.4844	Radical resection of right upper lung cancer	42	36.2	30	29.7	21.8	20.2	14.4	8.2	7.9	0.712871	0.405941	0.391089	0.861905	0.714286	0.707143	0.519048
55	51	female	152	74	32.0291	Radical resection of left lower lung cancer	40.2	31.3		30.2	22.6	17.6	8.7		7.6	0.494318		0.431818	0.778607		0.751244	0.562189
56	21	male	180	52	16.0494	Partial resection of left lung	47.5				20.2	27.3										0.425263
57	59	male	165	58	21.3039	Radical resection of left lower lung cancer	49.7	39		35.2	20.4	29.3	18.6		14.8	0.634812	0.377778	0.505119	0.784708		0.708249	0.410463
58	65	male	160	55	21.4844	Radical resection of right upper lung cancer	40.6	30.6	25.5	28.6	20	20.6	10.6	5.5	8.6	0.514563	0.26699	0.417476	0.753695	0.628079	0.704433	0.492611
59	67	male	165	70	25.7117	Radical resection of upper left lung cancer
60	51	female	152	48	20.7756	Radical resection of right upper lung cancer	42	34.2	27.9	28.7	20.9	21.1	13.3	7	7.8	0.630332	0.331754	0.369668	0.814286	0.664286	0.683333	0.497619
61	63	male	168	65	23.03	Radical resection of right lower lung cancer	44.3	36.4	28.6	29.6	21.5	22.8	14.9	7.1	8.1	0.653509	0.311404	0.355263	0.82167	0.645598	0.668172	0.485327
62	51	female	155	45	18.7305	right total lobectomy	40.7		27.8		20.5	20.2		7.3			0.361386			0.683047		0.503686
63	45	male	165	77	28.2828	Radical resection of right upper lung cancer		39	36		22.5		16.5	13.5		#DIV/0!	#DIV/0!
64	49	male	170	57	19.7232	Partial resection of left lung					23.4
65	60	female	150	44	19.5556	Radical resection of right upper lung cancer	41.5	33	26.7	29.7	18.1	23.4	14.9	8.6	11.6	0.636752	0.367521	0.495726	0.795181	0.643373	0.715663	0.436145
66	47	female	158	65	26.0375	Radical resection of upper left lung cancer	43	33		28.1	23.2	19.8	9.8		4.9	0.494949		0.247475	0.767442		0.653488	0.539535
67	44	female	160	53	20.7031	Radical resection of upper left lung cancer	41.5	32.2		29.2	22.9	18.6	9.3		6.3	0.5		0.33871	0.775904		0.703614	0.551807
68	52	male	167	57	20.4382	Radical resection of right upper lung cancer	41.9	37.5	28.5	31.5	20	21.9	17.5		11.5	0.799087		0.525114	0.894988	0.680191	0.75179	0.477327
69	62	female	156	59	24.2439	Radical resection of right lower lung cancer	41.8	35.8	26.2	26.2	18.4	23.4	17.4	7.8	7.8	0.74359	0.333333	0.333333	0.856459	0.626794	0.626794	0.440191
70	50	male	175	72	23.5102	Radical resection of right lower lung cancer	41.8	33.6	30	32.7	22	19.8	11.6	8	10.7	0.585859	0.40404	0.540404	0.803828	0.717703	0.782297	0.526316
71	20	male	172	48	16.225	Bullectomy of left upper lung	42.5				19.6	22.9										0.461176
72	42	male	174	66	21.7994	Radical resection of right upper lung cancer			32		24.3			7.7			#DIV/0!
73	65	male	170	64	22.1453	Radical resection of upper left lung cancer	45.4	35.9		32	22.2	23.2	13.7		9.8	0.590517		0.422414	0.790749		0.704846	0.488987
74	71	female	156	43	17.6693	Radical resection of right upper lung cancer		35			23.2		11.8			#DIV/0!
75	37	male	160	63	24.6094	Radical resection of right upper lung cancer		34.9	29.2
76	51	female	165	67	24.6097	Radical resection of left lower lung cancer	44	34.1		29.3	22.9	21.1	11.2		6.4	0.530806	0.4	0.303318	0.775		0.665909	0.520455
77	57	male	178	68	21.4619	Radical resection of right upper lung cancer	45.9	39	32.5	34.9	24.9	21	14.1	7.6	10	0.671429	0.361905	0.47619	0.849673	0.708061	0.760349	0.542484
78	49	male	176	57	18.4013	Radical resection of right upper lung cancer	44.9	38.5	31.8	33.9									0.857461	0.708241	0.755011
79	56	male	169	55	19.257	Radical resection of right lower lung cancer	42.5	35.1	31.2	31.7	20.5	22	14.6	10.7	11.2	0.663636	0.486364	0.509091	0.825882	0.734118	0.745882	0.482353
80	30	male	172	75	25.3515	Partial resection of right lung		37.8	30		24		13.8	6
81	15	male	169	48	16.8061	left total lobectomy					19.1
82	55	female	140	35	17.8571	Radical resection of right lower lung cancer	37.8	31	24.9	25	17.8	20	13.2	7.1	6.2	0.66	0.355	0.31	0.820106	0.65873	0.661376	0.470899
83	39	female	154	50	21.0828	Radical resection of left lower lung cancer	43.3				22.9	20.4										0.528868
84	73	female	160	50	19.5312	Radical resection of right lower lung cancer	39.5	33.3	25.2	25.2	19	20.5	14.3	6.2	6.2	0.697561	0.302439	0.302439	0.843038	0.637975	0.637975	0.481013
85	58	male	160	51	19.9219	Radical resection of upper left lung cancer		34.7		29	23		11.7		6
86	53	female	160	70	27.3438	Radical resection of left lower lung cancer		46.4		41.1							0.425532
87	60	female	145	44	20.9275	Radical resection of right middle lung cancer	32.7	29.7	25.5	27.3	16.3	16.4	13.4	9.2	11	0.817073	0.560976	0.670732	0.908257	0.779817	0.834862	0.498471
88	25	male	168	47	16.6525	Bullectomy of right upper lung	43.6		29.4		19.6	24		9.8			0.408333			0.674312		0.449541
89	45	male	172	69	23.3234	Radical resection of left lower lung cancer				34
90	53	male	176	73	23.5666	Radical resection of right upper lung cancer		41.1	32.9	33.9	25		16.1	7.9	8.9
91	60	male	172	75	25.3515	Partial resection of right lung	41.8	35.4			19.9	21.9	15.5			0.707763			0.84689			0.476077
92	68	male	170	69	23.8754	Radical resection of right lower lung cancer		40	30.2	29.2
93	46	female	150	45	20	Radical resection of upper left lung cancer	38.8	29		26	19.1	19.7	9.9		6.9	0.502538		0.350254	0.747423		0.670103	0.492268
94	65	male	166	47	17.0562	Radical resection of upper left lung cancer	43	35.5		33.3	21.5	21.5	14		11.8	0.651163		0.548837	0.825581		0.774419	0.5
95	39	male	175	65	21.2245	Partial resection of left lung	44.1				23.2	20.9										0.526077
96	59	male	160	50	19.5312	Radical resection of upper left lung cancer	43.4				19.6	23.8										0.451613
97	53	male	178	70	22.0932	Radical resection of upper left lung cancer	47.5				23	24.5										0.484211
98	60	male	156	60	24.6548	Radical resection of right lower lung cancer	40.8	34	27.3	28.7	19.7	21.1	14.3	7.6	9	0.677725		0.42654	0.833333	0.669118	0.703431	0.482843
99	60	male	155	60	24.974	Radical resection of left lower lung cancer	40.1	35.8		30.7	19.3	20.8	16.5		11.4	0.793269	0.481651	0.548077	0.892768		0.765586	0.481297
100	20	male	185	70	20.4529	Partial resection of right lung	43.7		30.2		20.7	23		9.5						0.691076		0.473684
101	46	male	160	59	23.0469	Radical resection of upper left lung cancer	38.9	31.5		28.4	18.8	20.1	12.7		9.6	0.631841		0.477612	0.809769		0.730077	0.48329
102	56	female	153	58	24.7768	Radical resection of right middle lung cancer	39.1	32.3	25.8	27.2	18.8	20.3	13.5	7	8.4	0.665025		0.413793	0.826087	0.659847	0.695652	0.480818
103	65	male	162	54	20.5761	Radical resection of right lower lung cancer	38	32.7	24.9	27.1	19	19	13.7	5.9	8.1	0.721053		0.426316	0.860526	0.655263	0.713158	0.5
104	42	male	173	75	25.0593	Radical resection of upper left lung cancer	43	35.2		31	22.4	20.6	12.8		8.6	0.621359		0.417476	0.818605		0.72093	0.52093
105	67	male	163	46	17.3134	Radical resection of right lower lung cancer	37.3	33.5	24.7	27.4	16.2	21.1	17.3	8.5	11.2	0.819905	0.421053	0.530806	0.898123	0.662198	0.734584	0.434316
106	50	male	170	75	25.9516	Radical resection of right lower lung cancer	41.5	37.9	28.4	28.4	19.6	21.9	18.3	8.8	8.8	0.835616		0.401826	0.913253	0.684337	0.684337	0.472289
107	50	male	176	67	21.6296	Radical resection of right lower lung cancer	43.1	35.6	29.8	31.7	18.8	24.3	16.8	11	12.9	0.691358	0.452675	0.530864	0.825986	0.691415	0.735499	0.436195
108	54	male	150	54	24	Radical resection of right upper lung cancer	42.9	33.4	26.5	29.1	21.1	21.8	12.3	5.4	8	0.56422	0.247706	0.366972	0.778555	0.617716	0.678322	0.491841
109	71	male	163	62	23.3355	Radical resection of right upper lung cancer	43.9	40.9	32.5	35	24.9	19	16	7.6	10.1	0.842105	0.4	0.531579	0.931663	0.740319	0.797267	0.567198
110	60	male	166	67	24.3141	Radical resection of right upper lung cancer	41.3	33.5	30.2	30.5	21.6	19.7	11.9	8.6	8.9	0.604061	0.436548	0.451777	0.811138	0.731235	0.738499	0.523002
111	59	male	163	72	27.0993	Radical resection of left lower lung cancer	41.5	34.8		29.6	20.5	21	14.3		9.1	0.680952		0.433333	0.838554		0.713253	0.493976
112	68	male	163	69	25.9701	Radical resection of right lower lung cancer	45.3	37.2	30.6	34.3	22.6	22.7	14.6	8	11.7	0.643172	0.352423	0.515419	0.821192	0.675497	0.757174	0.498896
113	65	male	169	81	28.3604	Radical resection of right upper lung cancer	42.9	41	29.8	33	18.5	24.4	22.5	11.3	14.5	0.922131	0.463115	0.594262	0.955711	0.694639	0.769231	0.431235
114	53	male	170	70	24.2215	Radical resection of upper left lung cancer	45.5	34.5		33	23.7	21.8	10.8		9.3	0.495413		0.426606	0.758242		0.725275	0.520879
115	55	female	155	50	20.8117	Radical resection of left lower lung cancer	40	31.1		29.7	20.4	19.6	10.7		9.3	0.545918		0.47449	0.7775		0.7425	0.51
116	59	male	178	74	23.3556	Radical resection of right lower lung cancer	47.5	42	29.9	32.7	21.5	26	20.5	8.4	11.2	0.788462		0.430769	0.884211	0.629474	0.688421	0.452632
117	62	male	165	50	18.3655	Radical resection of left lower lung cancer	41.6	29.7		23.4	19.3	22.3	10.4		4.1	0.466368		0.183857	0.713942		0.5625	0.463942
118	72	male	165	50	18.3655	Radical resection of left lower lung cancer	42.4	33.4		27.7	18.4	24	15		9.3	0.625		0.3875	0.787736		0.653302	0.433962
119	54	female	162	64	24.3865	Radical resection of right upper lung cancer		33.5	30.4	30.6	20.5		13	9.9	10.1
120	59	female	154	48	20.2395	Radical resection of right upper lung cancer	42	35.5	29.3	29.7	21.9	20.1	13.6	7.4	7.8	0.676617	0.368159	0.38806	0.845238	0.697619	0.707143	0.521429
121	60	female	158	68	27.2392	Radical resection of upper left lung cancer	36.9	32.3		26.6	20	16.9	12.3		6.6	0.727811		0.390533	0.875339		0.720867	0.542005
122	71	female	152	52	22.5069	Radical resection of right upper lung cancer	40.2	32.7		28.6	19.3	20.9	13.4		9.3	0.641148		0.444976	0.813433		0.711443	0.4801
123	64	male	167	52	18.6453	Radical resection of upper left lung cancer	42	34.2		28.8	21.5	20.5	12.7		7.3	0.619512		0.356098	0.814286		0.685714	0.511905
124	49	male	173	70	23.3887	Radical resection of right middle lung cancer	29.4	22	13.7	20		20.3							0.748299	0.465986	0.680272
125	45	male	161	56	21.6041	Radical resection of left lower lung cancer	40.9				18.8	22.1										0.459658
126	57	female	154	45	18.9745	Radical resection of right middle and lower lung cancer	41	33.1	26.2	26.4	18.1	22.9	15	8.1	8.3	0.655022	0.481651	0.362445	0.807317	0.639024	0.643902	0.441463
127	70	male	168	63	22.3214	Radical resection of right lower lung cancer	42.9			34.2	26.1	16.8			8.1			0.482143			0.797203	0.608392
128	63	female	155	52	21.6441	Radical resection of right lower lung cancer	33.3	31.9											0.957958
129	63	male	167	60	21.5139	Radical resection of upper left lung cancer	45.4	36.8		32	21.2	24.2	15.6		10.8	0.644628		0.446281	0.810573		0.704846	0.46696
130	62	female	167	79	28.3266	Radical resection of right upper lung cancer	41.7	34.9	31	32.5	26.1	15.6	8.8	4.9	6.4	0.564103	0.314103	0.410256	0.83693	0.743405	0.779376	0.625899
131	61	male	155	55	22.8928	Radical resection of right lower lung cancer	42.3	34.8	31.4	31.4	21.9	20.4	12.9	9.5	9.5	0.632353	0.465686	0.465686	0.822695	0.742317	0.742317	0.51773
132	60	female	156	65	26.7094	Radical resection of right lower lung cancer	40.8	31.8	28.3	28.3	21	19.8	10.8	7.3	7.3	0.545455	0.368687	0.368687	0.779412	0.693627	0.693627	0.514706
133	47	male	167	66	23.6652	Radical resection of left lower lung cancer	41.5	34.7		30		51							0.836145		0.722892
134	53	male	169	68	23.8087	Radical resection of right upper lung cancer	39.5	34.7	28.4		21.3	18.2	13.4	7.1		0.736264	0.39011		0.878481	0.718987		0.539241
135	58	male	175	65	21.2245	Radical resection of left lower lung cancer		41		27.6	23.2		17.8		4.4
136	55	male	165	58	21.3039	Radical resection of upper left lung cancer	35.8	31.2		22.7	11.7	24.1	19.5		11	0.809129		0.456432	0.871508		0.634078	0.326816
137	69	female	160	60	23.4375	Radical resection of right lower lung cancer	40.2	31.7	23.7	25.2	19.1	21.1	12.6	4.6	6.1	0.597156	0.218009	0.2891	0.788557	0.589552	0.626866	0.475124
138	58	male	165	53	19.4674	Radical resection of right lower lung cancer	39.5	31.9	26.7	27	15.5	24	16.4	11.2	11.5	0.683333	0.466667	0.479167	0.807595	0.675949	0.683544	0.392405
139	65	male	168	64.5	22.8529	Radical resection of right upper lung cancer	41.7	33.5	28.2	28.4	20.2	21.5	13.3	8	8.2	0.618605	0.372093	0.381395	0.803357	0.676259	0.681055	0.484412
140	43	female	155	56	23.3091	Radical resection of right upper lung cancer	37.9	28	26.9	26.9	20	17.9	8	6.9	6.9	0.446927	0.385475	0.385475	0.738786	0.709763	0.709763	0.527704
141	49	male	171	69	23.597	Resection of mediastinal mass	44.2	34	32.1		21.1	23.1	12.9	11		0.558442	0.47619		0.769231	0.726244		0.477376
142	36	male	170	48	16.609	Radical resection of upper left lung cancer	34	30.3		23.5	10.6	23.4	19.7		12.9	0.84188		0.551282	0.891176		0.691176	0.311765
143	70	male	160	57	22.2656	Radical resection of right lower lung cancer	41.3	31.2	23.8	27	15.5	25.8	15.7	8.3	11.5	0.608527	0.321705	0.445736	0.755448	0.576271	0.653753	0.375303
144	65	male	167	72	25.8166	Radical resection of left lower lung cancer	42.8	35.9		27.8	16.8	26	19.1		11	0.734615		0.423077	0.838785		0.649533	0.392523
145	62	male	172	71	23.9995	Radical resection of upper left lung cancer	43.5	38		32.3	24	19.5	14		8.3	0.717949		0.425641	0.873563		0.742529	0.551724
146	54	male	168	85	30.1162	Radical resection of left lower lung cancer	43.4
147	58	male	165	59	21.6713	Radical resection of right upper lung cancer	36.8	32	26.1	29.7	22.5	14.3	9.5	3.6	7.2	0.664336	0.251748	0.503497	0.869565	0.709239	0.807065	0.611413
148	51	male	172	54	18.2531	Radical resection of upper left lung cancer					20.2
149	78	female	148	52	23.74	Radical resection of upper left lung cancer	40.6	31		28.1	17.4	23.2	13.6		10.7	0.586207		0.461207	0.763547		0.692118	0.428571
150	76	male	168	53	18.7783	Radical resection of right upper lung cancer	45	35.5	29.4	30.7	18	27	17.5	11.4	12.7	0.648148	0.422222	0.47037	0.788889	0.653333	0.682222	0.4
151	54	female	158	50	20.0288	Radical resection of right middle lung cancer	40.9	32.9	24.1		16.9	24	16	7.2		0.666667	0.3		0.804401	0.589242		0.413203
152	72	male	168	64	22.6757	Radical resection of right middle lung cancer	41	35.7	29.3	31.3	21.5	19.5	14.2	7.8	9.8	0.728205	0.4	0.502564	0.870732	0.714634	0.763415	0.52439
153	61	female	165	51	18.7328	Radical resection of right middle lung cancer	39.4	28.9	22.9	26.3	17	22.4	11.9	5.9	9.3	0.53125	0.263393	0.415179	0.733503	0.581218	0.667513	0.431472
154	64	male	165	57	20.9366	Radical resection of right lower lung cancer	38.9	32.6	26.6	27.5	19.9	19	12.7	6.7	7.6	0.668421	0.352632	0.4	0.838046	0.683805	0.706941	0.511568
155	40	female	164	68	25.2826	Radical resection of upper left lung cancer	38.7	31.5		25.8	21	17.7	10.5		4.8	0.59322		0.271186	0.813953		0.666667	0.542636
156	60	female	152	49	21.2084	Radical resection of upper left lung cancer	37	31.1		26	16.3	20.7	14.8		9.7	0.714976		0.468599	0.840541		0.702703	0.440541
157	22	male	183	91	27.1731	Radical resection of left lower lung cancer	48.8				26.9	21.9										0.55123
158	45	male	166	60	21.7738	Radical resection of right upper lung cancer	39.6	36	27.9	31.6	18.4	21.2	17.6	9.5	13.2	0.830189	0.448113	0.622642	0.909091	0.704545	0.79798	0.464646
159	64	male	152	45	19.4771	Radical resection of upper left lung cancer	40	35.5		29.4	22	18	13.5		7.4	0.75		0.411111	0.8875		0.735	0.55
160	62	male	173	76	25.3934	Radical resection of right lower lung cancer					22.5
161	58	male	168	80	28.3447	Radical resection of upper left lung cancer	39.1	33.8		26.6	16.4	22.7	17.4		10.2	0.76652		0.449339	0.86445		0.680307	0.419437
162	54	female	160	50	19.5312	Radical resection of right upper lung cancer	51.4	39.5	35.2	38.6	28.7	22.7	10.8	6.5	9.9	0.475771	0.286344	0.436123	0.768482	0.684825	0.750973	0.558366
163	49	female	158	63	25.2363	Radical resection of right lower lung cancer	41.5	32.6	30		16.4	25.1	16.2	13.6		0.645418	0.541833		0.785542	0.722892		0.395181
164	49	female	158	59	23.634	Radical resection of left lower lung cancer	41.5	32.6		28.4	18.4	23.1	14.2		10	0.614719		0.4329	0.785542		0.684337	0.443373
165	51	female	152	53	22.9398	Radical resection of left lower lung cancer	36				20.4	15.6										0.566667
166	58	male	177	68	21.7051	Radical resection of left lower lung cancer	49	31.9		33.7	23.3	25.7	8.6		10.4	0.33463		0.404669	0.785542		0.687755	0.47551
167	60	female	158	53	21.2306	Radical resection of right lower lung cancer	39.2	35	30	33.8	22.8	16.4	12.2	7.2	11	0.743902	0.439024	0.670732	0.892857	0.765306	0.862245	0.581633
168	74	male	172	59	19.9432	Radical resection of right upper lung cancer	39	34.3	27.9	28.7	22.3	16.7	12	5.6	6.4	0.718563	0.335329	0.383234	0.879487	0.715385	0.735897	0.571795
169	69	male	163	54	20.3244	Radical resection of right upper lung cancer	39.5	32.5	27.5		17.7	21.8	14.8	9.8		0.678899	0.449541		0.822785	0.696203		0.448101
170	64	male	165	65	23.8751	Radical resection of left lower lung cancer	46	40.1		34.4	23.4	22.6	16.7		11	0.738938		0.486726	0.871739		0.747826	0.508696
171	59	male	165	53	19.4674	Radical resection of left lower lung cancer	43.6	35		30.6	20.3	23.3	14.7		10.3	0.630901		0.44206	0.802752		0.701835	0.465596
172	44	female	158	69	27.6398	Radical resection of right lower lung cancer	37.4	31.1	22.4	26.6	15.2	22.2	15.9	7.2	11.4	0.716216	0.324324	0.513514	0.831551	0.59893	0.71123	0.406417
173	56	male	170	78	26.9896	Radical resection of right upper lung cancer	41	35.2	34.1	33.2	24.9	16.1	10.3	9.2	8.3	0.639752	0.571429	0.515528	0.858537	0.831707	0.809756	0.607317
174	60	male	176		0	Radical resection of right upper lung cancer	40.9	34.1	26.4	26.4	19	21.9	15.1	7.4	7.4	0.689498	0.3379	0.3379	0.833741	0.645477	0.645477	0.464548
175	58	male	168	61	21.6128	Radical resection of upper left lung cancer	41.3	32.5		27.8	20.1	21.2	12.4		7.7	0.584906		0.363208	0.786925		0.673123	0.486683
176	63	female	156	53	21.7784	Radical resection of right upper lung cancer	36.8	31.9	26.6	30.6	21.7	15.1	10.2	4.9	8.9	0.675497		0.589404	0.866848	0.722826	0.831522	0.589674
177	63	male	170	55	19.0311	Radical resection of right upper lung cancer	40.4	35.5	27.3	29.3									0.878713	0.675743	0.725248
178	67	male	169	51	17.8565	Radical resection of right upper lung cancer	47.4	36.4	25.3	28.3	18.2	29.2	18.2	7.1	10.1	0.623288	0.243151	0.34589	0.767932	0.533755	0.597046	0.383966
179	59	male	168	72.5	25.6874	Radical resection of right middle lung cancer	42.7	36	33.5	33.5	23.2	19.5	12.8	10.3	10.3	0.65641	0.528205	0.528205	0.843091	0.784543	0.784543	0.543326
180	60	male	165	62	22.7732	Radical resection of upper left lung cancer	39.7				20.9	18.8										0.526448
181	77	female	162	60	22.8624	Radical resection of right lower lung cancer	42	36.3	26.3	29.3	20.3	21.7	16	6	9	0.737327	0.276498	0.414747	0.864286	0.62619	0.697619	0.483333
182	69	female	158	64	25.6369	Radical resection of left lower lung cancer	41.2	33.6		29.5	21.4	19.8	12.2		8.1	0.616162		0.409091	0.815534		0.716019	0.519417
183	60	female	158	48	19.2277	Radical resection of left lower lung cancer	43	33		28.6	16.8	26.2	16.2		11.8	0.618321		0.450382	0.767442		0.665116	0.390698
184	53	male	163	53	19.9481	Radical resection of right upper lung cancer	45.2	39.2	27.6	29.8	18.8	26.4	20.4	8.8	11	0.772727	0.333333	0.416667	0.867257	0.610619	0.659292	0.415929
185	61	male	167	54	19.3625	Radical resection of right upper lung cancer	42.6	37.5	29.2	30.9	23	19.6	14.5	6.2	7.9	0.739796	0.421053	0.403061	0.880282	0.685446	0.725352	0.539906
186	65	female	147	54	24.9896	Radical resection of upper left lung cancer	40	31.6		27	14.5	25.5	17.1		12.5	0.670588		0.490196			0.675	0.3625
187	49	female	156	55	22.6003	Partial resection of right lung	35.8	30.7		26.9	14.6	21.2	16.1		12.3	0.759434		0.580189	0.857542		0.751397	0.407821
188	58	male	160	50	19.5312	left total lobectomy	37.8	32.1		29.2	19	18.8	13.1		10.2	0.696809		0.542553	0.849206		0.772487	0.502646
189	67	male	176	68	21.9525	Radical resection of upper left lung cancer	48.2	35.5		32.3	24.5	23.7	11		7.8	0.464135		0.329114	0.736515		0.670124	0.508299
190	61	male	161	52	20.061	Radical resection of upper left lung cancer	37.1	29.6		27.5	16	21.1	13.6		11.5	0.64455		0.545024	0.797844		0.74124	0.431267
191	55	male	170	45	15.5709	Radical resection of upper left and right lower lung cancer	45	37.4	31.7	34.4	19.9	25.1	17.5	11.8	14.5	0.697211	0.47012	0.577689	0.831111	0.704444	0.764444	0.442222
192	56	male	176	82	26.4721	Radical resection of upper left lung cancer	42.1	34.3		30.6	16.6	25.5	17.7		14	0.694118		0.54902	0.814727		0.726841	0.394299
193	55	male	171	59	20.1771	Radical resection of right middle lung cancer	45.9	37.2	30.9	32.7	25.2	20.7	12	5.7	7.5	0.57971	0.275362	0.362319	0.810458	0.673203	0.712418	0.54902
194	54	male	166	63	22.8625	Radical resection of right lower lung cancer	43.6	35.5	30.5	30.5	26.6	17	8.9	3.9	3.9	0.523529	0.229412	0.229412	0.81422	0.699541	0.699541	0.610092
195	62	male	175	52	16.9796	Radical resection of right lower lung cancer	47	40.2	33.4	35.5	23.4	23.6	16.8	10	12.1	0.711864		0.512712	0.855319	0.710638	0.755319	0.497872
196	55	male	175	68	22.2041	Radical resection of upper left lung cancer	39.7			29.2	19.2	20.5			10			0.487805			0.735516	0.483627
197	72	male	160	47	18.3594	Radical resection of upper left lung cancer	44.9	38.2			13.8	31.1	24.4			0.784566	0.363636		0.85078			0.30735
198	53	female	158	59	23.634	Radical resection of right upper lung cancer	37.6	33.9	26.9	27.5	19.9	17.7	14	7	7.6	0.79096		0.429379	0.901596	0.715426	0.731383	0.529255
199	49	female	150	49	21.7778	Radical resection of upper left lung cancer	36.5				17.8	18.7					0.5					0.487671
200	62	male	167	64	22.9481	Radical resection of right upper lung cancer	38.3	31.5		27	20.3	18	11.2		6.7	0.622222	0.38342	0.372222	0.822454		0.704961	0.530026
201	55	male	160	65	25.3906	Radical resection of left lower lung cancer	42.4	37.7		32.6	23.5	18.9	14.2		9.1	0.751323	0.544	0.481481	0.889151		0.768868	0.554245
202		male	167	54	19.3625	Radical resection of right upper lung cancer	37.9	36.6	25.1	29.5	18.5	19.4	18.1	6.6	11	0.93299		0.56701	0.965699	0.662269	0.778364	0.488127
203	36	female	165	63	23.1405	Radical resection of left lower lung cancer	44.3	34.5		29.3	19.2	25.1	15.3		10.1	0.609562	0.375	0.40239	0.778781		0.6614	0.433409
204	44	male	172	60	20.2812	Radical resection of right lower lung cancer	42	36.5	29.8	30.7	19.3	22.7	17.2	10.5	11.4	0.757709	0.612903	0.502203	0.869048	0.709524	0.730952	0.459524
205	64	male	167	70	25.0995	Radical resection of right upper lung cancer	42.6	37.7	30.5	33.3	22.7	19.9	15	7.8	10.6	0.753769		0.532663	0.884977	0.715962	0.78169	0.532864
206	61	female	155	42	17.4818	Radical resection of left lower lung cancer	36.8	30.3		27.1	16.8	20	13.5		10.3	0.675		0.515	0.82337		0.736413	0.456522
207	59	female	153	55	23.4952	Radical resection of right upper lung cancer	35.6	29.4	23.1	25.1	16.9	18.7	12.5	6.2	8.2	0.668449	0.331551	0.438503	0.825843	0.648876	0.705056	0.474719
208	70	male	160	47	18.3594	Radical resection of upper left lung cancer	40	34.2		32.3									0.855		0.8075
209	57	male	162	43	16.3847	Radical resection of upper left lung cancer	44.3	35.3		30.3	18.9	25.4	16.4		11.4	0.645669		0.448819	0.79684		0.683973	0.426637
210	54	male	172	65.5	22.1403	Radical resection of right middle lung cancer	43.6	39.3	32	33.9	23.3	20.3	16	8.7	10.6	0.788177	0.428571	0.522167	0.901376	0.733945	0.777523	0.534404
211	64	male	175	87	28.4082	Radical resection of right lower lung cancer	44.1	36.8	29.5	31.9	21.8	22.3	15	7.7	10.1	0.672646	0.345291	0.452915	0.834467	0.668934	0.723356	0.494331
212	29	male	177	88	28.089	Radical resection of upper right lung cancer	42.8	35.6	31.6		23.3	19.5	12.3	8.3		0.630769	0.425641		0.831776	0.738318		0.544393
213	63	male	159	51	20.1733	Radical resection of upper left lung cancer	49.7	40		34.4	24.6	25.1	15.4		9.8	0.613546		0.390438	0.804829		0.692153	0.49497
214	71	female	160	76	29.6875	Radical resection of right upper lung cancer	40.2	34.8	27.6	29.6	21.3	18.9	13.5	6.3	8.3	0.714286	0.333333	0.439153	0.865672	0.686567	0.736318	0.529851
215	43	female	155	57.5	23.9334	Radical resection of left lower lung cancer	28.8	23.3		15.1	11.6	17.2	11.7		3.5	0.680233	0.363636	0.203488	0.809028		0.524306	0.402778
216	53	female	163	53	19.9481	Radical resection of right upper lung cancer	42.3	36.6	30.3	31.8	20.5	21.8	16.1	9.8	11.3	0.738532	0.449541	0.518349	0.865248	0.716312	0.751773	0.484634
217	52	male	173	73	24.3911	Radical resection of right middle lung cancer	48.8	42.3	32.3	37.9	28.3	20.5	14	4	9.6	0.682927	0.195122	0.468293	0.866803	0.661885	0.776639	0.579918
218	43	male	171	95	32.4886	Radical resection of right lower lung cancer	42.3	37.3	29.8	30.3	24.3	18	13	5.5	6	0.722222	0.305556	0.333333	0.881797	0.704492	0.716312	0.574468
219	38	male	165	60	22.0386	Radical resection of left lower lung cancer	45.1	37.7		33.5	21.8	23.3	15.9		11.7	0.682403		0.502146	0.83592		0.742794	0.48337
220	63	male	170	79	27.3356	Radical resection of upper left lung cancer	49	35.8		31.8	22.5	26.5	13.3		9.3	0.501887		0.350943	0.730612		0.64898	0.459184
221	52	male	173	89	29.737	Radical resection of right upper lung cancer	42.1	34.9	31.6	32.1	24.1	18	10.8	7.5	8	0.6	0.416667	0.444444	0.828979	0.750594	0.76247	0.572447
222	45	male	168	55	19.487	Radical resection of right upper lung cancer	40.2	36.7	30.1	30.1	23	17.2	13.7	7.1	7.1	0.796512	0.412791	0.412791	0.912935	0.748756	0.748756	0.572139
223	54	female	154	59	24.8777	Radical resection of left lower lung cancer	37.2	31.3		25.7									0.841398		0.69086
224	63	female	168	47	16.6525	Radical resection of right middle lung cancer	41.7	35.3	29.3	29.3	16.8	24.9	18.5	12.5	12.5	0.742972	0.502008	0.502008	0.846523	0.702638	0.702638	0.402878
225	52	male	167	62	22.231	Radical resection of right upper lung cancer	44.7	37.3	31	33.3	19.3	25.4	18	11.7	14	0.708661		0.551181	0.834452	0.693512	0.744966	0.431767
226	65	male	172	66	22.3094	Radical resection of right upper lung cancer	45.1	37.7	32.1	32.3	23.6	21.5	14.1	8.5	8.7	0.655814	0.395349	0.404651	0.83592	0.711752	0.716186	0.523282
227	44	female	161	58.2	22.4528	Partial resection of right lung	41.1				22.3	18.8										0.542579
228	64	male	170	70	24.2215	Radical resection of left lower lung cancer	44.3	35.3		30.3	19.3	25	16		11	0.64		0.44	0.79684		0.683973	0.435666
229	39	female	165	58	21.3039	Radical resection of right lower lung cancer	38.8		28.8	31.8	23.9	14.9		4.9	7.9		0.328859	0.530201		0.742268	0.819588	0.615979
230	43	female	168	53.5	18.9555	Radical resection of right upper lung cancer		37.3	31.6	31.6	21.7		15.6	9.9	9.9
231	64	male	170	65	22.4913	Radical resection of left lower lung cancer	38.6	31		28.7	20	18.6	11		8.7	0.591398		0.467742	0.803109		0.743523	0.518135
232	66	male	168	68	24.093	Radical resection of right upper lung cancer	45	39.5	33.2	34.1	26	19	13.5	7.2	8.1	0.710526	0.378947	0.426316	0.877778	0.737778	0.757778	0.577778
233	70	male	172	70	23.6614	Radical resection of upper left lung cancer	36.8	34.6		31.8	23.6	13.2	11		8.2	0.833333		0.621212	0.940217		0.86413	0.641304
234	70	male	162	60	22.8624	Radical resection of left lower lung cancer	34.9	27.3		24.6	14.4	20.5	12.9		10.2	0.629268		0.497561	0.782235		0.704871	0.412607
235	64	female	161	55	21.2183	Radical resection of right upper lung cancer	49.4	34.4	29.1	30.5	22.4	27	12	6.7		0.444444	0.5		0.696356	0.589069	0.617409	0.453441
236	60	female	163	54	20.3244	Radical resection of left lower lung cancer	37.3	31.5		25.9	16.7	20.6	14.8		9.2	0.718447		0.446602	0.844504		0.69437	0.447721
237	63	male	168	65	23.03	Radical resection of right lower lung cancer	43.5	36.8	30.7	30.7	18.8	24.7	18	11.9	11.9	0.728745	0.481781	0.481781	0.845977	0.705747	0.705747	0.432184
238	54	male	173	63	21.0498	Radical resection of right lower lung cancer	47.6	38.5	29.6	28.6	21.8	25.8	16.7	7.8	6.8	0.647287	0.302326	0.263566	0.808824	0.621849	0.60084	0.457983
239	54	male	165	73	26.8136	Radical resection of right lower lung cancer	36.8	33.8	30	30	23.8	13	10	6.2	6.2	0.769231	0.476923	0.476923	0.918478	0.815217	0.815217	0.646739
240	65	male	157	52.5	21.299	Radical resection of right lower lung cancer	41.4	34.2	32.2	31.2	20.6	20.8	13.6	11.6	10.6	0.653846	0.557692	0.509615	0.826087	0.777778	0.753623	0.497585
241	52	female	157	55	22.3133	sleeve resection of right upper lung cancer		32.8	30	30	24.1		8.7	5.9	5.9
242	67	male	166	59	21.4109	left total lobectomy	44.1	34.8			22.8	21.3	12			0.56338			0.789116			0.517007
243	70	male	167	70	25.0995	Partial resection of right lung	41.8	36.1	31.2	29.5	22.1	19.7	14	9.1	7.4	0.71066	0.461929	0.375635	0.863636	0.746411	0.705742	0.528708
244	27	male	172	41	13.8588	Radical resection of right lower lung cancer		44.4									0.38342
245	64	male	172	70	23.6614	Radical resection of right upper lung cancer	42.3	36.9		27.7	21.4	20.9	15.5		6.3	0.741627		0.301435	0.87234	0	0.654846	0.50591
246	54	male	175	63	20.5714	Radical resection of right lower lung cancer	40.8	35.2	32.2		22.2	18.6	13	10		0.698925	0.537634		0.862745	0.789216		0.544118
247	55	male	186	75	21.6788	Radical resection of right upper lung cancer		39.8	34.8	34.8	25.4		14.4	9.4	9.4
248	62	male	170	62	21.4533	Partial resection of right lung		28.2	21.4	19.2	10.3		17.9	11.1	8.9
249	64	female	166	55	19.9594	Partial resection of right lung	27.3	19.1	15.5	15.5	9.7	17.6	9.4	5.8	5.8	0.534091	0.329545	0.329545	0.699634	0.567766	0.567766	0.355311
250	67	female	158	67	26.8386	Radical resection of right middle lung cancer	29.1	26.9	21.6	21.6	12.1	17	14.8	9.5	9.5	0.870588	0.558824	0.558824	0.924399	0.742268	0.742268	0.415808
251	58	female	171	61.4	20.9979	Radical resection of right upper lung cancer	33.8	25.9	19.5	19.5									0.766272	0.576923	0.576923
252	65	female	166	65	23.5883	Radical resection of right middle lung cancer		24.2	18.7	18.7	9.9		14.3	8.8	8.8
253	63	male	165	45	16.5289	Radical resection of right upper lung cancer	33.7	28.6	20.3	20.3	11.6	22.1	17	8.7	8.7	0.769231	0.393665	0.393665	0.848665	0.602374	0.602374	0.344214
254	39	female	159	62.5	24.7221	left total lobectomy	27.6	19.9	17.8		7.2	20.4	12.7	10.6		0.622549	0.544		0.721014	0.644928		0.26087
255	60	male	170	65	22.4913	Radical resection of right lower lung cancer		29.8	23.2	23.2	13.7		16.1	9.5	9.5
256	54	female	165	52	19.1001	Radical resection of right lower lung cancer	29.7	22.3	19	18.5	10.5	19.2	11.8	8.5	8	0.614583	0.442708	0.416667	0.750842	0.639731	0.622896	0.353535
257	65	male	167	66	23.6652	Partial resection of right lung	24.7	19.3	16.3		6.7	18	12.6	9.6		0.7	0.533333		0.781377	0.659919		0.271255
258	47	female	155	47	19.563	Partial resection of right lung	33.3	26.8	21.8	21.8	12.3	21	14.5	9.5	9.5	0.690476	0.452381	0.452381	0.804805	0.654655	0.654655	0.369369
259	59	male	171	58	19.8352	Radical resection of right lower lung cancer	31.7	26.3	21.8	21.8	9.8	21.9	16.5	12	12	0.753425	0.547945	0.547945	0.829653	0.687697	0.687697	0.309148
260	60	female	165	53	19.4674	Radical resection of right lower lung cancer	31.5	28.7			9.7	21.8	19			0.87156			0.911111			0.307937
261	49	male	172	68	22.9854	Radical resection of right upper lung cancer	59.3	51.3	49.6		35.1	24.2	16.2	14.5		0.669421	0.599174		0.865093	0.836425		0.591906
262	66	female	174	70	23.1206	Radical resection of upper left lung cancer	41.9	36.3	31.9		21.9	20	14.4	10		0.72	0.5		0.866348	0.761337		0.522673
263	64	male	171	55	18.8092	Radical resection of right lower lung cancer	44.7	37.2	30.8	29.8	22	22.7	15.2	8.8	7.8	0.669604	0.387665	0.343612	0.832215	0.689038	0.666667	0.49217
264	64	female	170	65	22.4913	Radical resection of right lower lung cancer	44.6	37.1	30.4	28.3	18.1	26.5	19	12.3	10.2	0.716981		0.384906	0.831839	0.681614	0.634529	0.40583
265	56	male	180	80	24.6914	Radical resection of right upper lung cancer	44.1	37.4	33.7	32.2	24.7	19.4	12.7	9	7.5	0.654639	0.463918	0.386598	0.848073	0.764172	0.730159	0.560091
266	80	female	165	76	27.9155	Radical resection of right lower lung cancer		34.4	31	22.8
267	60	male	150	55	24.4444	Radical resection of right lower lung cancer	41.3	36.3	31.8		20.8	20.5	15.5	11		0.756098	0.536585		0.878935	0.769976		0.503632
268	60	male	178	60	18.937	Radical resection of right lower lung cancer		49.2	43.7	43.7	31.6		17.6	12.1	12.1
269	57	female	155	49	20.3954	Radical resection of right lower lung cancer	49.8	42.6	36.8	36.8	28.8	21	13.8	8	8	0.657143	0.380952	0.380952	0.855422	0.738956	0.738956	0.578313
270	56	female	154	56	23.6128	Radical resection of right upper lung cancer	45.2	38.8	34.2	34.2	26.5	18.7	12.3	7.7	7.7	0.657754	0.411765	0.411765	0.858407	0.756637	0.756637	0.586283
271	63	male	172	75	25.3515	Radical resection of left lower lung cancer	57.1	46.1	38.5		30.2	26.9	15.9	8.3		0.591078	0.30855		0.807356	0.674256		0.528897
272	63	male	173	58	19.3792	Radical resection of left lower lung cancer	51.6	44.1	38.3		25.2	26.4	18.9	13.1		0.715909	0.496212		0.854651	0.742248		0.488372
273	58	female	165	60	22.0386	Radical resection of right upper lung cancer	39.7	34.1	26	26	20.3	19.4	13.8	5.7	5.7	0.71134	0.293814	0.293814	0.858942	0.654912	0.654912	0.511335
274	64	male	165	84	30.854	Radical resection of upper left lung cancer	62.8	53.9	49.3		39.6	23.2	14.3	9.7		0.616379	0.375		0.85828	0.785032		0.630573
275	49	female	162	63.6	24.2341	Radical resection of upper left lung cancer	41.8	33.8	29.8		17.8	24	16	12		0.666667	0.5		0.808612	0.712919		0.425837
276	59	male	174	71	23.4509	Radical resection of right middle lung cancer	34.5	28.4	22.8	22.8	14.8	19.7	13.6	8	8	0.690355	0.406091	0.406091	0.823188	0.66087	0.66087	0.428986
277	47	female	157	53	21.5019	Radical resection of right upper lung cancer	31.6	23.9	19.2	19.2	14.2	17.4	9.7	5	5	0.557471	0.287356	0.287356	0.756329	0.607595	0.607595	0.449367
278	58	female	156	55	22.6003	Radical resection of right upper lung cancer	30.9	21.5	17.2	17.2	11.4	19.5	10.1	5.8	5.8	0.517949	0.297436	0.297436	0.695793	0.556634	0.556634	0.368932
279	63	female	166	67	24.3141	left total lobectomy	49.8	40.8	37.2		29.6	20.2		7.6			0.376238		0.819277	0.746988		0.594378
280	53	female	160	48.4	18.9062	Radical resection of right middle lung cancer	50.1	42.1	36.3	36.3	27.6	22.5	14.5	8.7	8.7	0.644444	0.386667	0.386667	0.840319	0.724551	0.724551	0.550898
281	51	male	165	75	27.5482	Radical resection of right upper lung cancer	49.2	44.3	36	36	24.7	24.5	19.6	11.3	11.3	0.8	0.461224	0.461224	0.900407	0.731707	0.731707	0.502033
282	66	male	176	60	19.3698	Radical resection of upper left lung cancer	47.6	36.4											0.764706
283	58	female	163	68	25.5937	Radical resection of right middle lung cancer	48.8	42.7	35.6	35.6	28.2	20.6	14.5	7.4	7.4	0.703883	0.359223	0.359223	0.875	0.729508	0.729508	0.577869
284	64	male	170	65	22.4913	Partial resection of left lung	51.5	43.3	40.3		31.3	20.2	12	9		0.594059	0.612903		0.840777	0.782524		0.607767
285	63	female	157	62	25.1532	Radical resection of upper left lung cancer	43.2	36.3	28.8		20	23.2	16.3	8.8		0.702586	0.37931		0.840278	0.666667		0.462963
286	23	female	154	41	17.2879	Radical resection of right lower lung cancer	42.1	31.3	30.5	28.3	17	25.1	14.3	13.5	11.3	0.569721	0.537849	0.450199	0.743468	0.724466	0.672209	0.4038
287	54	male	170	62	21.4533	Radical resection of right lower lung cancer	48.4	39.7	27.6	27.6	22.8	25.6	16.9	4.8	4.8	0.660156	0.1875	0.1875	0.820248	0.570248	0.570248	0.471074
288	62	male	145	40	19.025	Radical resection of left lower lung cancer	62.6	55.8	53.3		41.8	20.8	14	11.5		0.673077	0.552885		0.891374	0.851438		0.667732
289	65	male	176	81	26.1493	Partial resection of right lung	29.4	21.8	15.7		9.8	19.6	12	5.9		0.612245	0.30102		0.741497	0.534014		0.333333
290	49	male	163	80	30.1103	Radical resection of right upper lung cancer	47.1	40	35.6	35.2	28.6	18.5	11.4	7	6.6	0.616216	0.378378	0.356757	0.849257	0.755839	0.747346	0.607219
291	66	male	173	55	18.3768	Radical resection of right upper lung cancer	51.4	41.3	32.9	32.9	23.8	27.6	17.5	9.1	9.1	0.634058	0.32971	0.32971	0.803502	0.640078	0.640078	0.463035
292	51	male	170	59	20.4152	Radical resection of right lower lung cancer	46.5	41.3	36.3	36.3	27.2	19.3	14.1	9.1	9.1	0.73057	0.471503	0.471503	0.888172	0.780645	0.780645	0.584946
293	74	male	164	60	22.3081	Radical resection of right upper lung cancer	48	38.8	32	32	24.9	23.1	13.9	7.1	7.1	0.601732	0.307359	0.307359	0.808333	0.666667	0.666667	0.51875
294	82	male	170	50	17.301	Radical resection of upper left lung cancer	49.4	42.5	34.7		27.5	21.9	15	7.2		0.684932	0.236842		0.860324	0.702429		0.55668
295	64	female	166	77	27.9431	Radical resection of upper left lung cancer	50.1	44.2	40.3		28.8	21.3	15.4	11.5		0.723005	0.291667		0.882236	0.804391		0.57485
296	60	male	158	70	28.0404	Radical resection of upper left lung cancer	36.6	31.3	26.5		18.6	18	12.7	7.9		0.705556	0.230769		0.855191	0.724044		0.508197
297	47	female	160	65	25.3906	Partial resection of right lung	43.8	39.6	35.3		28.7	15.1	10.9	6.6		0.721854	0.439024		0.90411	0.805936		0.655251
298	67	male	172	63	21.2953	right total lobectomy	39.2	35	30.9		20.5	18.7	14.5	10.4		0.775401			0.892857	0.788265		0.522959
299	66	female	154	50	21.0828	Radical resection of left lower lung cancer	35.8	28.6	25.8		18.3	17.5	10.3	7.5		0.588571			0.798883	0.72067		0.511173
300	41	female	155	56	23.3091	Radical resection of right upper lung cancer	55.7	52.3	47.8	45.2	39.8	15.9	12.5	8	5.4	0.786164		0.339623	0.938959	0.858169	0.81149	0.714542
301	68	male	162	61	23.2434	Radical resection of upper left lung cancer	31.6	15.3	16.6		7.9	23.7	7.4	8.7		0.312236	0.40625		0.484177	0.525316		0.25
302	51	male	165	75	27.5482	Radical resection of right upper lung cancer	50.5	41.1	38.2	36.8									0.813861	0.756436	0.728713
303	44	female	155	50	20.8117	Radical resection of right lower lung cancer	60.2	50.7	47.8	45.8	39.1	21.1	11.6	8.7	6.7	0.549763		0.317536	0.842193	0.79402	0.760797	0.649502
304	52	female	156	61	25.0657	Radical resection of right lower lung cancer	40.4	34.3	28.3		20.8	19.6	13.5	7.5		0.688776	0.291667		0.84901	0.700495		0.514851
	LPV lower border of the inferior pulmonary vein
	LAV lower border of the azygous vein

## Sheet: Sheet2
姓名	性别	身高	体重	贲门距门齿距离	隆突距门齿距离	贲门至隆突中点距门齿距离	中点距门齿占比	贲门至顶距离	隆突至顶距离	贲门至隆突中点至顶距离	中点至顶占比
万光福	男	165	62	38.5	29	33.75	0.876623
刘宗燕	女	159	54	38.5	26	32.25	0.837662	19	6.5	12.75	0.671053
刘照仪	女	163	61	41.5	29.5	35.5	0.855422	18.5	6.5	12.5	0.675676
冯柏权	男	160	70	41.5	30	35.75	0.861446
卢从玲	女	156.5	50.1	41	29	35	0.853659	22.5	10.5	16.5	0.733333
林显金	男	155	46					17
蔡和平	男	158	57	37	26.5	31.75	0.858108	17.5	7	12.25	0.7
张解文	男	163	58	43.5	30	36.75	0.844828	23.5	10	16.75	0.712766
陈伟源	男	167	56	41.5	26.5	34	0.819277	22	7	14.5	0.659091
张思	女	158	49
戴梅树	男	170	57
张文雄	男	174	70	42.1	31.5	36.8	0.874109	21.8	11.2	16.5	0.756881
宁瑞	男	169	47	39.2				22.4
祁彩芹	女	164	66	39.5	30.7	35.1	0.888608	20	11.2	15.6	0.78
曾广旭	男	170	65	40.2	29.5	34.85	0.866915	22.5	11.8	17.15	0.762222
冯全花	女	150	60		30				13
姚婷婷	女	156	45		26.5	13.25		19	7.5	13.25	0.697368
郑岳	男	158	74	41	27	34	0.829268
付焕然	男	173	80	44	32.5	38.25	0.869318
蔡伟雄	男	164	60	46	26	36	0.782609	27.5	7.5	17.5	0.636364
殷金水	男	160	55.5
王灿坤	男	174	80	38	28.5	33.25	0.875	18	8.5	13.25	0.736111
林建伟	男	174	66	42.5	34	38.25	0.9	19.3	10.8	15.05	0.779793
郭国英	男	183	74.5	46.5	32	39.25	0.844086	25	10.5	17.75	0.71
郑楚銮	女	150	56	35.5	23.5	29.5	0.830986	16	4	10	0.625
张永满	男	165	75					24
黄辉来	男	165	45	35	27	31	0.885714	15.5	7.5	11.5	0.741935
夏秀花	女	156	54	37	26	31.5	0.851351	18.7	7.7	13.2	0.705882
邓献明	男	160	50	43	25.5	34.25	0.796512	24	6.5	15.25	0.635417
许苏雁	男	163	57	43.5	29	36.25	0.833333	26	11.5	18.75	0.721154
江火娇	女	155	47	35.5	24	29.75	0.838028	20.5	9	14.75	0.719512
刑孔乾	男	169	58	46	29	37.5	0.815217
徐光普	男	175	50
陈辉南	男	180	96	38.5	22	30.25	0.785714	16
阮凤嫦	女	150	59		22				5
肖因华	男	165	65	37	22	29.5	0.797297	19	4	11.5	0.605263
徐六英	女	155	49	37.5	25.5	31.5
何秀珍	女	161	65	37.5	27.5	32.5	0.866667
张就有	男	162	53		24				11
冼桂连	女	160	55	35	26.5	30.75	0.878571
张大裕	女	152	49	35.5	24	29.75	0.838028	22.5	11	16.75	0.744444
黄玉森	男	178	50	41.5				23
赵厚怀	男	168	54					16.5
张雅婷	女	160	45
刘建元	男	173	56	49				25.5
廖彩良	男	155	58	37.5	27.2	32.35	0.862667	20.5	10.2	15.35	0.74878
纪式为	男	172	66
梁德凤	女	151	50	35.5	21	28.25	0.795775	22.5	8	15.25	0.677778
吴英春	女	157	49	42.6	31.5	37.05	0.869718	22.6	11.5	17.05	0.754425
翁宏堤	男	167	63	46	31.5	38.75	0.842391	22	7.5	14.75	0.670455
邱红丹	女	150	50	41.5	33	37.25	0.89759	20.4	11.9	16.15	0.791667
肖秋璇	女	158	70	38.5	30	34.25	0.88961	18.7	10.2	14.45	0.772727
谢作绸	男	170	55	43				24.9
廖丽玲	女	160	55	42	29.7	35.85	0.853571	20.2	7.9	14.05	0.695545
杨观莲	女	152	74	40.2	30.2	35.2	0.875622	17.6	7.6	12.6	0.715909
胡嘉辉	男	180	52	47.5		23.75		27.3
文思全	男	165	58	49.7	35.2	42.45	0.854125	29.3	14.8	22.05	0.75256
刘汝堂	男	160	55	40.6	28.6	34.6	0.852217	20.6	8.6	14.6	0.708738
陈学福	男	165	70
黄秀芳	女	152	48	42	28.7	35.35	0.841667	21.1	7.8	14.45	0.684834
杨汉华	男	168	65	44.3	29.6	36.95	0.834086	22.8	8.1	15.45	0.677632
付丙连	女	155	45	40.7				20.2
李航	男	165	77
赵志仁	男	170	57
李素萍	女	150	44	41.5	29.7	35.6	0.857831	23.4	11.6	17.5	0.747863
曹美婵	女	158	65	43	28.1	35.55	0.826744	19.8	4.9	12.35	0.623737
甄丽华	女	160	53	41.5	29.2	35.35	0.851807	18.6	6.3	12.45	0.669355
马楚城	男	167	57	41.9	31.5	36.7	0.875895	21.9	11.5	16.7	0.762557
胡文兰	女	156	59	41.8	26.2	34	0.813397	23.4	7.8	15.6	0.666667
欧锐升	男	175	72	41.8	32.7	37.25	0.891148	19.8	10.7	15.25	0.770202
文宇	男	172	48	42.5				22.9
杨涛	男	174	66
侯新华	男	170	64	45.4	32	38.7	0.852423	23.2	9.8	16.5	0.711207
钟水娣	女	156	43
涂建明	男	160	63
刘英美	女	165	67	44	29.3	36.65	0.832955	21.1	6.4	13.75	0.651659
阮顺意	男	178	68	45.9	34.9	40.4	0.880174	21	10	15.5	0.738095
曾日辉	男	176	57	44.9	33.9	39.4	0.877506
谢国元	男	169	55	42.5	31.7	37.1	0.872941	22	11.2	16.6	0.754545
肖生荣	男	172	75
曾壹	男	169	48
杨秀英	女	140	35	37.8	25	31.4	0.830688	20	6.2	13.1	0.655
肖仕凤	女	154	50	43.3				20.4
刘淑清	女	160	50	39.5	25.2	32.35	0.818987	20.5	6.2	13.35	0.65122
郑立奇	男	160	51		29				6
欧阳小平	女	160	70		41.1	20.55
练秋苑	女	145	44	32.7	27.3	30	0.917431	16.4	11	13.7	0.835366
王旭文	男	168	47	43.6				24
陈辉耿	男	172	69		34
余炳强	男	176	73		33.9	16.95			8.9
潘志文	男	172	75	41.8		20.9		21.9
孙应华	男	170	69		29.2
曾庆贤	女	150	45	38.8	26	32.4	0.835052	19.7	6.9	13.3	0.675127
成富财	男	166	47	43	33.3	38.15	0.887209	21.5	11.8	16.65	0.774419
刘田忠	男	175	65	44.1				20.9
张潭生	男	160	50	43.4				23.8
顾玉书	男	178	70	47.5				24.5
吴让才	男	156	60	40.8	28.7	34.75	0.851716	21.1	9	15.05	0.71327
杨秋平	男	155	60	40.1	30.7	35.4	0.882793	20.8	11.4	16.1	0.774038
刘昆仑	男	185	70	43.7				23		11.5
倪焕武	男	160	59	38.9	28.4	33.65	0.865039	20.1	9.6	14.85	0.738806
陈世瑞	女	153	58	39.1	27.2	33.15	0.847826	20.3	8.4	14.35	0.706897
林民发	男	162	54	38	27.1	32.55	0.856579	19	8.1	13.55	0.713158
林参立	男	173	75	43	31	37	0.860465	20.6	8.6	14.6	0.708738
梁汉业	男	163	46	37.3	27.4	32.35	0.867292	21.1	11.2	16.15	0.765403
郭泽林	男	170	75	41.5	28.4	34.95	0.842169	21.9	8.8	15.35	0.700913
欧锐升	男	176	67	43.1	31.7	37.4	0.867749	24.3	12.9	18.6	0.765432
廖元锐	男	150	54	42.9	29.1	36	0.839161	21.8	8	14.9	0.683486
张元	男	163	62	43.9	35	39.45	0.898633	19	10.1	14.55	0.765789
李基寿	男	166	67	41.3	30.5	35.9	0.869249	19.7	8.9	14.3	0.725888
陈汉福	男	163	72	41.5	29.6	35.55	0.856627	21	9.1	15.05	0.716667
罗检生	男	163	69	45.3	34.3	39.8	0.878587	22.7	11.7	17.2	0.757709
林启业	男	169	81	42.9	33	37.95	0.884615	24.4	14.5	19.45	0.797131
莫炎朝	男	170	70	45.5	33	39.25	0.862637	21.8	9.3	15.55	0.713303
郑惠娥	女	155	50	40	29.7	34.85	0.87125	19.6	9.3	14.45	0.737245
陈永陆	男	178	74	47.5	32.7	40.1	0.844211	26	11.2	18.6	0.715385
秦书灿	男	165	50	41.6	23.4	32.5	0.78125	22.3	4.1	13.2	0.591928
郑件伟	男	165	50	42.4	27.7	35.05	0.826651	24	9.3	16.65	0.69375
魏新妹	女	162	64		30.6				10.1
罗丽珍	女	154	48	42	29.7	35.85	0.853571	20.1	7.8	13.95	0.69403
杨瑞意	女	158	68	36.9	26.6	31.75	0.860434	16.9	6.6	11.75	0.695266
黎若愚	女	152	52	40.2	28.6	34.4	0.855721	20.9	9.3	15.1	0.722488
卢锐雄	男	167	52	42	28.8	35.4	0.842857	20.5	7.3	13.9	0.678049
资新飞	男	173	70	29.4	20	24.7	0.840136	20.3
曾国扬	男	161	56	40.9		20.45		22.1
刘翠琼	女	154	45	41	26.4	33.7	0.821951	22.9	8.3	15.6	0.681223
梁钜云	男	168	63	42.9	34.2	38.55	0.898601	16.8	8.1	12.45	0.741071
陈凤琼	女	155	52	33.3		16.65
陈岳松	男	167	60	45.4	32	38.7	0.852423	24.2	10.8	17.5	0.72314
陈美兰	女	167	79	41.7	32.5	37.1	0.889688	15.6	6.4	11	0.705128
李成文	男	155	55	42.3	31.4	36.85	0.871158	20.4	9.5	14.95	0.732843
张娟养	女	156	65	40.8	28.3	34.55	0.846814	19.8	7.3	13.55	0.684343
陈建平	男	167	66	41.5	30	35.75	0.861446
郭承尧	男	169	68	39.5		19.75		18.2
冯圣果	男	175	65		27.6				4.4	2.2
朱福波	男	165	58	35.8	22.7	29.25	0.817039	24.1	11	17.55	0.728216
刘亚文	女	160	60	40.2	25.2	32.7	0.813433	21.1	6.1	13.6	0.64455
罗路生	男	165	53	39.5	27	33.25	0.841772	24	11.5	17.75	0.739583
何信芳	男	168	64.5	41.7	28.4	35.05	0.840528	21.5	8.2	14.85	0.690698
章香玉	女	155	56	37.9	26.9	32.4	0.854881	17.9	6.9	12.4	0.692737
陈光明	男	171	69	44.2				23.1
曹灿均	男	170	48	34	23.5	28.75	0.845588	23.4	12.9	18.15	0.775641
黄存杰	男	160	57	41.3	27	34.15	0.826877	25.8	11.5	18.65	0.722868
张瑞甜	男	167	72	42.8	27.8	35.3	0.824766	26	11	18.5	0.711538
韩甫光	男	172	71	43.5	32.3	37.9	0.871264	19.5	8.3	13.9	0.712821
冯昌铎	男	168	85	43.4
黄应祺	男	165	59	36.8	29.7	33.25	0.903533	14.3	7.2	10.75	0.751748
黄锡平	男	172	54
潘翠婵	女	148	52	40.6	28.1	34.35	0.846059	23.2	10.7	16.95	0.730603
张家仁	男	168	53	45	30.7	37.85	0.841111	27	12.7	19.85	0.735185
齐松枝	女	158	50	40.9		20.45		24
林粒	男	168	64	41	31.3	36.15	0.881707	19.5	9.8	14.65	0.751282
郑梅英	女	165	51	39.4	26.3	32.85	0.833756	22.4	9.3	15.85	0.707589
陈沛兰	男	165	57	38.9	27.5	33.2	0.85347	19	7.6	13.3	0.7
张凌	女	164	68	38.7	25.8	32.25	0.833333	17.7	4.8	11.25	0.635593
高穗华	女	152	49	37	26	31.5	0.851351	20.7	9.7	15.2	0.7343
刘平	男	183	91	48.8		24.4		21.9
邵正	男	166	60	39.6	31.6	35.6	0.89899	21.2	13.2	17.2	0.811321
黄少文	男	152	45	40	29.4	34.7	0.8675	18	7.4	12.7	0.705556
唐绍群	男	173	76
朱银为	男	168	80	39.1	26.6	32.85	0.840153	22.7	10.2	16.45	0.72467
廖蔓华	女	160	50	51.4	38.6	45	0.875486	22.7	9.9	16.3	0.718062
罗瑞方	女	158	63	41.5				25.1		12.55
邓莲英	女	158	59	41.5	28.4	34.95	0.842169	23.1	10	16.55	0.71645
刘秀萍	女	152	53	36				15.6
李汉裕	男	177	68	49	33.7	41.35	0.843878	25.7	10.4	18.05	0.702335
吴少珍	女	158	53	39.2	33.8	36.5	0.931122	16.4	11	13.7	0.835366
潘守新	男	172	59	39	28.7	33.85	0.867949	16.7	6.4	11.55	0.691617
陈三珠	男	163	54	39.5		19.75		21.8
沈汉城	男	165	65	46	34.4	40.2	0.873913	22.6	11	16.8	0.743363
王恩聪	男	165	53	43.6	30.6	37.1	0.850917	23.3	10.3	16.8	0.72103
陈红	女	158	69	37.4	26.6	32	0.855615	22.2	11.4	16.8	0.756757
郑智明	男	170	78	41	33.2	37.1	0.904878	16.1	8.3	12.2	0.757764
孙国友	男	176		40.9	26.4	33.65	0.822738	21.9	7.4	14.65	0.66895
谢锡钦	男	168	61	41.3	27.8	34.55	0.836562	21.2	7.7	14.45	0.681604
张燕芳	女	156	53	36.8	30.6	33.7	0.915761	15.1	8.9	12	0.794702
钟应祥	男	170	55	40.4	29.3	34.85	0.862624
唐锦青	男	169	51	47.4	28.3	37.85	0.798523	29.2	10.1	19.65	0.672945
林成蔼	男	168	72.5	42.7	33.5	38.1	0.892272	19.5	10.3	14.9	0.764103
陈治銮	男	165	62	39.7				18.8		9.4
谭齐盛	女	162	60	42	29.3	35.65	0.84881	21.7	9	15.35	0.707373
陈惠君	女	158	64	41.2	29.5	35.35	0.85801	19.8	8.1	13.95	0.704545
刘建军	女	158	48	43	28.6	35.8	0.832558	26.2	11.8	19	0.725191
钟木苟	男	163	53	45.2	29.8	37.5	0.829646	26.4	11	18.7	0.708333
黄锐生	男	167	54	42.6	30.9	36.75	0.862676	19.6	7.9	13.75	0.701531
陈锦梅	女	147	54	40	27	33.5	0.8375	25.5	12.5	19	0.745098
陈勇英	女	156	55	35.8	26.9	31.35	0.875698	21.2	12.3	16.75	0.790094
钟锦辉	男	160	50	37.8	29.2	33.5	0.886243	18.8	10.2	14.5	0.771277
林子有	男	176	68	48.2	32.3	40.25	0.835062	23.7	7.8	15.75	0.664557
黄守亮	男	161	52	37.1	27.5	32.3	0.87062	21.1	11.5	16.3	0.772512
赵沫海	男	170	45	45	34.4	39.7	0.882222	25.1	14.5	19.8	0.788845
曾培详	男	176	82	42.1	30.6	36.35	0.86342	25.5	14	19.75	0.77451
彭永恒	男	171	59	45.9	32.7	39.3	0.856209	20.7	7.5	14.1	0.681159
柯俊勇	男	166	63	43.6	30.5	37.05	0.849771	17	3.9	10.45	0.614706
蓝永新	男	175	52	47	35.5	41.25	0.87766	23.6	12.1	17.85	0.756356
李水昌	男	175	68	39.7	29.2	34.45	0.867758	20.5	10	15.25	0.743902
刘海源	男	160	47	44.9				31.1		15.55
何贵香	女	158	59	37.6	27.5	32.55	0.865691	17.7	7.6	12.65	0.714689
罗秀娟	女	150	49	36.5				18.7
唐超林	男	167	64	38.3	27	32.65	0.85248	18	6.7	12.35	0.686111
余九仔	男	160	65	42.4	32.6	37.5	0.884434	18.9	9.1	14	0.740741
林应华	男	167	54	37.9	29.5	33.7	0.889182	19.4	11	15.2	0.783505
邓会娟	女	165	63	44.3	29.3	36.8	0.8307	25.1	10.1	17.6	0.701195
黄建树	男	172	60	42	30.7	36.35	0.865476	22.7	11.4	17.05	0.751101
陈润金	男	167	70	42.6	33.3	37.95	0.890845	19.9	10.6	15.25	0.766332
梁桂梅	女	155	42	36.8	27.1	31.95	0.868207	20	10.3	15.15	0.7575
何以胜	女	153	55	35.6	25.1	30.35	0.852528	18.7	8.2	13.45	0.719251
聂金山	男	160	47	40	32.3	36.15	0.90375
伍权荣	男	162	43	44.3	30.3	37.3	0.841986	25.4	11.4	18.4	0.724409
洪升华	男	172	65.5	43.6	33.9	38.75	0.888761	20.3	10.6	15.45	0.761084
郭亚东	男	175	87	44.1	31.9	38	0.861678	22.3	10.1	16.2	0.726457
陈键威	男	177	88	42.8				19.5
佘忠江	男	159	51	49.7	34.4	42.05	0.846076	25.1	9.8	17.45	0.695219
黄永兰	女	160	76	40.2	29.6	34.9	0.868159	18.9	8.3	13.6	0.719577
温晓红	女	155	57.5	28.8	15.1	21.95	0.762153	17.2	3.5	10.35	0.601744
蔡美贞	女	163	53	42.3	31.8	37.05	0.875887	21.8	11.3	16.55	0.759174
朱俊龙	男	173	73	48.8	37.9	43.35	0.88832	20.5	9.6	15.05	0.734146
王锦强	男	171	95	42.3	30.3	36.3	0.858156	18	6	12	0.666667
陈亚成	男	165	60	45.1	33.5	39.3	0.871397	23.3	11.7	17.5	0.751073
史殿春	男	170	79	49	31.8	40.4	0.82449	26.5	9.3	17.9	0.675472
康臣	男	173	89	42.1	32.1	37.1	0.881235	18	8	13	0.722222
翁龙希	男	168	55	40.2	30.1	35.15	0.874378	17.2	7.1	12.15	0.706395
曹芳兰	女	154	59	37.2	25.7	31.45	0.84543
绿荣抽	女	168	47	41.7	29.3	35.5	0.851319	24.9	12.5	18.7	0.751004
李日生	男	167	62	44.7	33.3	39	0.872483	25.4	14	19.7	0.775591
黄土新	男	172	66	45.1	32.3	38.7	0.858093	21.5	8.7	15.1	0.702326
龚娟	女	161	58.2	41.1				18.8
吴奖忠	男	170	70	44.3	30.3	37.3	0.841986	25	11	18	0.72
梁雪华	女	165	58	38.8	31.8	35.3	0.909794	14.9	7.9	11.4	0.765101
李秋平	女	168	53.5		31.6				9.9
徐国英	男	170	65	38.6	28.7	33.65	0.871762	18.6	8.7	13.65	0.733871
邱永康	男	168	68	45	34.1	39.55	0.878889	19	8.1	13.55	0.713158
潘计文	男	172	70	36.8	31.8	34.3	0.932065	13.2	8.2	10.7	0.810606
郭邵棋	男	162	60	34.9	24.6	29.75	0.852436	20.5	10.2	15.35	0.74878
莫瑛	女	161	55	49.4	30.5	39.95	0.808704	27
黄锦纯	女	163	54	37.3	25.9	31.6	0.847185	20.6	9.2	14.9	0.723301
陶才庆	男	168	65	43.5	30.7	37.1	0.852874	24.7	11.9	18.3	0.740891
陈志华	男	173	63	47.6	28.6	38.1	0.80042	25.8	6.8	16.3	0.631783
王雄	男	165	73	36.8	30	33.4	0.907609	13	6.2	9.6	0.738462
唐昌德	男	157	52.5	41.4	31.2	36.3	0.876812	20.8	10.6	15.7	0.754808
邹连荣	女	157	55		30				5.9
李禄	男	166	59	44.1		22.05		21.3
林荣波	男	167	70	41.8	29.5	35.65	0.852871	19.7	7.4	13.55	0.687817
余超帆	男	172	41
谢美新	男	172	70	42.3	27.7	35	0.827423	20.9	6.3	13.6	0.650718
胡家华	男	175	63	40.8				18.6
陈国勤	男	186	75		34.8				9.4
张立书	男	170	62		19.2				8.9
赖开英	女	166	55	27.3	15.5	21.4	0.783883	17.6	5.8	11.7	0.664773
冯彩兰	女	158	67	29.1	21.6	25.35	0.871134	17	9.5	13.25	0.779412
罗泽锡	女	171	61.4	33.8	19.5	26.65	0.788462
刘小拎	女	166	65		18.7				8.8
李周强	男	165	45	33.7	20.3	27	0.801187	22.1	8.7	15.4	0.696833
赖亚英	女	159	62.5	27.6				20.4
彭金泉	男	170	65		23.2				9.5
陈璇俊	女	165	52	29.7	18.5	24.1	0.811448	19.2	8	13.6	0.708333
王家华	男	167	66	24.7				18
尤良招	女	155	47	33.3	21.8	27.55	0.827327	21	9.5	15.25	0.72619
张伟中	男	171	58	31.7	21.8	26.75	0.843849	21.9	12	16.95	0.773973
劳筱玲	女	165	53	31.5				21.8
曽安民	男	172	68	59.3				24.2
林志培	女	174	70	41.9				20
夏保存	男	171	55	44.7	29.8	37.25	0.833333	22.7	7.8	15.25	0.671806
张坤琴	女	170	65	44.6	28.3	36.45	0.817265	26.5	10.2	18.35	0.692453
孙国平	男	180	80	44.1	32.2	38.15	0.865079	19.4	7.5	13.45	0.693299
林玉	女	165	76		22.8
陈均辉	男	150	55	41.3				20.5
黄绍俊	男	178	60		43.7				12.1
郑凤环	女	155	49	49.8	36.8	43.3	0.869478	21	8	14.5	0.690476
李桂平	女	154	56	45.2	34.2	39.7	0.878319	18.7	7.7	13.2	0.705882
万广如	男	172	75	57.1				26.9
余建华	男	173	58	51.6				26.4
龙伏姬	女	165	60	39.7	26	32.85	0.827456	19.4	5.7	12.55	0.646907
叶清明	男	165	84	62.8				23.2
林雪梅	女	162	63.6	41.8				24
张振挺	男	174	71	34.5	22.8	28.65	0.830435	19.7	8	13.85	0.703046
杨雪媚	女	157	53	31.6	19.2	25.4	0.803797	17.4	5	11.2	0.643678
廖仕琼	女	156	55	30.9	17.2	24.05	0.778317	19.5	5.8	12.65	0.648718
李启华	女	166	67	49.8				20.2
张小青	女	160	48.4	50.1	36.3	43.2	0.862275	22.5	8.7	15.6	0.693333
高文波	男	165	75	49.2	36	42.6	0.865854	24.5	11.3	17.9	0.730612
黄贤清	男	176	60	47.6
汤端秀	女	163	68	48.8	35.6	42.2	0.864754	20.6	7.4	14	0.679612
罗伟仁	男	170	65	51.5				20.2
石家如	女	157	62	43.2				23.2
陈雅晴	女	154	41	42.1	28.3	35.2	0.836105	25.1	11.3	18.2	0.7251
羊松	男	170	62	48.4	27.6	38	0.785124	25.6	4.8	15.2	0.59375
曽国英	男	145	40	62.6				20.8
孙建军	男	176	81	29.4				19.6
郑谈柏	男	163	80	47.1	35.2	41.15	0.873673	18.5	6.6	12.55	0.678378
郑钊	男	173	55	51.4	32.9	42.15	0.820039	27.6	9.1	18.35	0.664855
邓柏玉	男	170	59	46.5	36.3	41.4	0.890323	19.3	9.1	14.2	0.735751
许专汉	男	164	60	48	32	40	0.833333	23.1	7.1	15.1	0.65368
李仕坚	男	170	50	49.4				21.9			0
郑香	女	166	77	50.1				21.3
潘国峰	男	158	70	36.6				18
张秀萍	女	160	65	43.8				15.1
冯八元	男	172	63	39.2				18.7
叶运红	女	154	50	35.8				17.5
林月英	女	155	56	55.7	45.2	50.45	0.905745	15.9	5.4	10.65	0.669811
陈锦峰	男	162	61	31.6				23.7
丁艳平	男	165	75	50.5	36.8	43.65	0.864356
瞿碧香	女	155	50	60.2	45.8	53	0.880399	21.1	6.7	13.9	0.658768
邓莲兵	女	156	61	40.4				19.6

## Sheet: Sheet3
姓名	ID	年龄	性别	身高	贲门距门齿距离	下肺静脉下缘距门齿距离	贲门至隆突中点距门齿距离	奇静脉弓距门齿距离	隆突距门齿距离	颈胸交界（顶）距门齿距离	下p距门齿占比	中点距门齿占比	奇静脉弓距门齿占比	隆突至门齿占比	胸膜顶距门齿占比	贲门至顶距离	贲门至隆突中点至顶距离	下肺静脉至顶距离	奇静脉弓至顶距离	隆突至顶距离	下肺静脉至顶占比	中点至顶占比	奇静脉弓至顶占比	隆突至顶占比
万光福	YB0128657	71	男	165	38.5	33.5	33.75		29		0.87013	0.876623		0.753247
刘宗燕	ZA2591534	34	女	159	38.5	31.5	32.25	24	26	19.5	0.818182	0.837662	0.623377	0.675325	0.506494	19	12.75	12	4.5	6.5	0.631579	0.671053	0.236842	0.342105
刘照仪	34755763	62	女	163	41.5	34	35.5		29.5	23	0.819277	0.855422		0.710843	0.554217	18.5	12.5	11		6.5	0.594595	0.675676		0.351351
冯柏权	34806367	56	男	160	41.5	33.2	35.75	28.6	30		0.8	0.861446	0.689157	0.722892
卢从玲	ZA2360665	50	女	156.5	41	32	35	27	29	18.5	0.780488	0.853659	0.658537	0.707317	0.45122	22.5	16.5	13.5	8.5	10.5	0.6	0.733333	0.377778	0.466667
林显金	000006121	61	男	155						17						17
蔡和平	34321537	73	男	158	37	33	31.75	26.5	26.5	19.5	0.891892	0.858108	0.716216	0.716216	0.527027	17.5	12.25	13.5	7	7	0.771429	0.7	0.4	0.4
张解文	34804564	60	男	163	43.5	34	36.75	30	30	20	0.781609	0.844828	0.689655	0.689655	0.45977	23.5	16.75	14	10	10	0.595745	0.712766	0.425532	0.425532
陈伟源	ZA4726633	57	男	167	41.5	33	34	27	26.5	19.5	0.795181	0.819277	0.650602	0.638554	0.46988	22	14.5	13.5	7.5	7	0.613636	0.659091		0.318182
张思	34755808	18	女	158
戴梅树	000016589	60	男	170
张文雄	000016985	31	男	174	42.1	37.8	36.8	30.8	31.5	20.3	0.897862	0.874109	0.731591	0.748219	0.482185	21.8	16.5	17.5	10.5	11.2	0.802752	0.756881	0.481651	0.513761
宁瑞	000025993	37	男	169	39.2	31.1				16.8	0.793367				0.428571	22.4		14.3			0.638393
祁彩芹	000023320	62	女	164	39.5	34.5	35.1		30.7	19.5	0.873418	0.888608		0.777215	0.493671	20	15.6	15		11.2	0.75	0.78		0.56
曾广旭	000030076	52	男	170	40.2	32.2	34.85		29.5	17.7	0.800995	0.866915		0.733831	0.440299	22.5	17.15	14.5		11.8	0.644444	0.762222		0.524444
冯全花	000033787	67	女	150					30	17										13
姚婷婷	000003302	31	女	156		37	13.25	27	26.5	19						19	13.25	18	8	7.5	0.947368	0.697368	0.421053	0.394737
郑岳	ZA3315446	54	男	158	41	37	34	27.5	27		0.902439	0.829268	0.670732	0.658537
付焕然	000030468	72	男	173	44	35.5	38.25		32.5		0.806818	0.869318		0.738636
蔡伟雄	ZA4714301	51	男	164	46	43	36	28.5	26	18.5	0.934783	0.782609	0.619565	0.565217	0.402174	27.5	17.5	24.5	10	7.5	0.890909	0.636364	0.363636	0.272727
殷金水	000034463	74	男	160						21.5
王灿坤	000013468	56	男	174	38	33.5	33.25	29	28.5	20	0.881579	0.875	0.763158	0.75	0.526316	18	13.25	13.5	9	8.5	0.75	0.736111	0.5	0.472222
林建伟	34805124	56	男	174	42.5	38.8	38.25	30.6	34	23.2	0.912941	0.9	0.72	0.8	0.545882	19.3	15.05	15.6	7.4	10.8	0.80829	0.779793	0.38342	0.559585
郭国英	000015780	59	男	183	46.5	36.8	39.25	35.1	32	21.5	0.791398	0.844086	0.754839	0.688172	0.462366	25	17.75	15.3	13.6	10.5	0.612	0.71	0.544	0.42
郑楚銮	000041251	47	女	150	35.5	30	29.5		23.5	19.5	0.84507	0.830986		0.661972	0.549296	16	10	10.5		4	0.65625	0.625		0.25
张永满	000046500	38	男	165		35.5		33		24						24		11.5	9		0.479167		0.375
黄辉来	000029677	60	男	165	35	33.5	31	29	27	19.5	0.957143	0.885714	0.828571	0.771429	0.557143	15.5	11.5	14	9.5	7.5	0.903226	0.741935	0.612903	0.483871
夏秀花	000034745	49	女	156	37	31.5	31.5		26	18.3	0.851351	0.851351		0.702703	0.494595	18.7	13.2	13.2		7.7	0.705882	0.705882	0.236842	0.411765
邓献明	000042191	63	男	160	43	33.5	34.25	26	25.5	19	0.77907	0.796512	0.604651	0.593023	0.44186	24	15.25	14.5	7	6.5	0.604167	0.635417	0.291667	0.270833
许苏雁	000048591	63	男	163	43.5	35.2	36.25	23.5	29	17.5	0.809195	0.833333	0.54023	0.666667	0.402299	26	18.75	17.7	6	11.5	0.680769	0.721154	0.230769	0.442308
江火娇	000047061	53	女	155	35.5	22.5	29.75	24	24	15	0.633803	0.838028	0.676056	0.676056	0.422535	20.5	14.75	7.5	9	9	0.365854	0.719512	0.439024	0.439024
刑孔乾	34610022	40	男	169	46	37.5	37.5	29.5	29		0.815217	0.815217	0.641304	0.630435
徐光普	34616075	21	男	175		41		26		20								21	6
陈辉南	000051601	57	男	180	38.5	36	30.25	29	22	22.5	0.935065	0.785714	0.753247	0.571429	0.584416	16		13.5	6.5		0.84375		0.40625
阮凤嫦	000046850	53	女	150					22	17										5
肖因华	000048360	58	男	165	37	27	29.5		22	18	0.72973	0.797297		0.594595	0.486486	19	11.5	9		4	0.473684	0.605263		0.210526
徐六英	000036689	64	女	155	37.5	32.5	31.5	28	25.5		0.866667		0.746667	0.68
何秀珍	000045156	66	女	161	37.5	31.5	32.5	28	27.5		0.84	0.866667	0.746667	0.733333
张就有	000045238	73	男	162		30		25.7	24	13								17	12.7	11
冼桂连	000051134	54	女	160	35	25	30.75	23.5	26.5		0.714286	0.878571	0.671429	0.757143
张大裕	QA0032259	77	女	152	35.5	30	29.75	20.5	24	13	0.84507	0.838028	0.577465	0.676056	0.366197	22.5	16.75	17	7.5	11	0.755556	0.744444	0.333333	0.488889
黄玉森	000058770	68	男	178	41.5	33.5		25.3		18.5	0.807229		0.609639		0.445783	23		15	6.8		0.652174		0.295652
赵厚怀	ZA2090220	60	男	168						16.5						16.5
张雅婷	000021875	18	女	160						13
刘建元	34593620	62	男	173	49	37				23.5	0.755102				0.479592	25.5		13.5			0.529412
廖彩良	000057868	55	男	155	37.5	32	32.35	24	27.2	17	0.853333	0.862667	0.64	0.725333	0.453333	20.5	15.35	15	7	10.2	0.731707	0.74878	0.341463	0.497561
纪式为	000004575	52	男	172						23
梁德凤	000063309	75	女	151	35.5	31	28.25	23	21	13	0.873239	0.795775	0.647887	0.591549	0.366197	22.5	15.25	18	10	8	0.8	0.677778	0.444444	0.355556
吴英春	000042455	65	女	157	42.6	34.4	37.05	30.5	31.5	20	0.807512	0.869718	0.715962	0.739437	0.469484	22.6	17.05	14.4	10.5	11.5	0.637168	0.754425	0.464602	0.50885
翁宏堤	000069671	58	男	167	46	37	38.75		31.5	24	0.804348	0.842391		0.684783	0.521739	22	14.75	13		7.5	0.590909	0.670455		0.340909
邱红丹	000047878	29	女	150	41.5	38	37.25	33.5	33	21.1	0.915663	0.89759	0.807229	0.795181	0.508434	20.4	16.15	16.9	12.4	11.9	0.828431	0.791667	0.607843	0.583333
肖秋璇	000065540	24	女	158	38.5	31.2	34.25		30	19.8	0.81039	0.88961		0.779221	0.514286	18.7	14.45	11.4		10.2	0.609626	0.772727		0.545455
谢作绸	000062368	47	男	170	43	37.6		31.8		18.1	0.874419		0.739535		0.42093	24.9		19.5	13.7		0.783133		0.550201
廖丽玲	34587749	42	女	160	42	36.2	35.85	30	29.7	21.8	0.861905	0.853571	0.714286	0.707143	0.519048	20.2	14.05	14.4	8.2	7.9	0.712871	0.695545	0.405941	0.391089
杨观莲	000069145	51	女	152	40.2	31.3	35.2		30.2	22.6	0.778607	0.875622		0.751244	0.562189	17.6	12.6	8.7		7.6	0.494318	0.715909		0.431818
胡嘉辉	000009475	21	男	180	47.5		23.75			20.2					0.425263	27.3
文思全	000067353	59	男	165	49.7	39	42.45		35.2	20.4	0.784708	0.854125		0.708249	0.410463	29.3	22.05	18.6		14.8	0.634812	0.75256	0.377778	0.505119
刘汝堂	ZA4370770	65	男	160	40.6	30.6	34.6	25.5	28.6	20	0.753695	0.852217	0.628079	0.704433	0.492611	20.6	14.6	10.6	5.5	8.6	0.514563	0.708738	0.26699	0.417476
陈学福	000077028	67	男	165
黄秀芳	000065715	51	女	152	42	34.2	35.35	27.9	28.7	20.9	0.814286	0.841667	0.664286	0.683333	0.497619	21.1	14.45	13.3	7	7.8	0.630332	0.684834	0.331754	0.369668
杨汉华	000061559	63	男	168	44.3	36.4	36.95	28.6	29.6	21.5	0.82167	0.834086	0.645598	0.668172	0.485327	22.8	15.45	14.9	7.1	8.1	0.653509	0.677632	0.311404	0.355263
付丙连	000065256	51	女	155	40.7			27.8		20.5			0.683047		0.503686	20.2			7.3				0.361386
李航	000083015	45	男	165		39		36		22.5								16.5	13.5		#DIV/0!		#DIV/0!
赵志仁	000081207	49	男	170						23.4
李素萍	000083860	60	女	150	41.5	33	35.6	26.7	29.7	18.1	0.795181	0.857831	0.643373	0.715663	0.436145	23.4	17.5	14.9	8.6	11.6	0.636752	0.747863	0.367521	0.495726
曹美婵	33536755	47	女	158	43	33	35.55		28.1	23.2	0.767442	0.826744		0.653488	0.539535	19.8	12.35	9.8		4.9	0.494949	0.623737		0.247475
甄丽华	000071118	44	女	160	41.5	32.2	35.35		29.2	22.9	0.775904	0.851807		0.703614	0.551807	18.6	12.45	9.3		6.3	0.5	0.669355		0.33871
马楚城	ZA4632401	52	男	167	41.9	37.5	36.7	28.5	31.5	20	0.894988	0.875895	0.680191	0.75179	0.477327	21.9	16.7	17.5		11.5	0.799087	0.762557		0.525114
胡文兰	000054489	62	女	156	41.8	35.8	34	26.2	26.2	18.4	0.856459	0.813397	0.626794	0.626794	0.440191	23.4	15.6	17.4	7.8	7.8	0.74359	0.666667	0.333333	0.333333
欧锐升	000085607	50	男	175	41.8	33.6	37.25	30	32.7	22	0.803828	0.891148	0.717703	0.782297	0.526316	19.8	15.25	11.6	8	10.7	0.585859	0.770202	0.40404	0.540404
文宇	000094908	20	男	172	42.5					19.6					0.461176	22.9
杨涛	QA0032404	42	男	174				32		24.3									7.7
侯新华	000070346	65	男	170	45.4	35.9	38.7		32	22.2	0.790749	0.852423		0.704846	0.488987	23.2	16.5	13.7		9.8	0.590517	0.711207		0.422414
钟水娣	ZA3499812	71	女	156		35				23.2								11.8			#DIV/0!
涂建明	34202715	37	男	160		34.9		29.2
刘英美	000086567	51	女	165	44	34.1	36.65		29.3	22.9	0.775	0.832955		0.665909	0.520455	21.1	13.75	11.2		6.4	0.530806	0.651659	0.4	0.303318
阮顺意	000098873	57	男	178	45.9	39	40.4	32.5	34.9	24.9	0.849673	0.880174	0.708061	0.760349	0.542484	21	15.5	14.1	7.6	10	0.671429	0.738095	0.361905	0.47619
曾日辉	000078986	49	男	176	44.9	38.5	39.4	31.8	33.9		0.857461	0.877506	0.708241	0.755011
谢国元	000074828	56	男	169	42.5	35.1	37.1	31.2	31.7	20.5	0.825882	0.872941	0.734118	0.745882	0.482353	22	16.6	14.6	10.7	11.2	0.663636	0.754545	0.486364	0.509091
肖生荣	381	30	男	172		37.8		30		24								13.8	6
曾壹	MA0017961	15	男	169						19.1
杨秀英	000073870	55	女	140	37.8	31	31.4	24.9	25	17.8	0.820106	0.830688	0.65873	0.661376	0.470899	20	13.1	13.2	7.1	6.2	0.66	0.655	0.355	0.31
肖仕凤	34610768	39	女	154	43.3					22.9					0.528868	20.4
刘淑清	000090176	73	女	160	39.5	33.3	32.35	25.2	25.2	19	0.843038	0.818987	0.637975	0.637975	0.481013	20.5	13.35	14.3	6.2	6.2	0.697561	0.65122	0.302439	0.302439
郑立奇	828	58	男	160		34.7			29	23								11.7		6
欧阳小平	000105007	53	女	160		46.4	20.55		41.1														0.425532
练秋苑	00043355	60	女	145	32.7	29.7	30	25.5	27.3	16.3	0.908257	0.917431	0.779817	0.834862	0.498471	16.4	13.7	13.4	9.2	11	0.817073	0.835366	0.560976	0.670732
王旭文	00012890	25	男	168	43.6			29.4		19.6			0.674312		0.449541	24			9.8				0.408333
陈辉耿	000107149	45	男	172					34
余炳强	ZA4812280	53	男	176		41.1	16.95	32.9	33.9	25								16.1	7.9	8.9
潘志文	ZA34734	60	男	172	41.8	35.4	20.9			19.9	0.84689				0.476077	21.9		15.5			0.707763
孙应华	QA0032433	68	男	170		40		30.2	29.2
曾庆贤	34153292	46	女	150	38.8	29	32.4		26	19.1	0.747423	0.835052		0.670103	0.492268	19.7	13.3	9.9		6.9	0.502538	0.675127		0.350254
成富财	000108567	65	男	166	43	35.5	38.15		33.3	21.5	0.825581	0.887209		0.774419	0.5	21.5	16.65	14		11.8	0.651163	0.774419		0.548837
刘田忠	ZA4707244	39	男	175	44.1					23.2					0.526077	20.9
张潭生	000115448	59	男	160	43.4					19.6					0.451613	23.8
顾玉书	000108867	53	男	178	47.5					23					0.484211	24.5
吴让才	000101365	60	男	156	40.8	34	34.75	27.3	28.7	19.7	0.833333	0.851716	0.669118	0.703431	0.482843	21.1	15.05	14.3	7.6	9	0.677725	0.71327		0.42654
杨秋平	34649802	60	男	155	40.1	35.8	35.4		30.7	19.3	0.892768	0.882793		0.765586	0.481297	20.8	16.1	16.5		11.4	0.793269	0.774038	0.481651	0.548077
刘昆仑	000010921	20	男	185	43.7			30.2		20.7			0.691076		0.473684	23	11.5		9.5
倪焕武	000124380	46	男	160	38.9	31.5	33.65		28.4	18.8	0.809769	0.865039		0.730077	0.48329	20.1	14.85	12.7		9.6	0.631841	0.738806		0.477612
陈世瑞	1105	56	女	153	39.1	32.3	33.15	25.8	27.2	18.8	0.826087	0.847826	0.659847	0.695652	0.480818	20.3	14.35	13.5	7	8.4	0.665025	0.706897		0.413793
林民发	000121080	65	男	162	38	32.7	32.55	24.9	27.1	19	0.860526	0.856579	0.655263	0.713158	0.5	19	13.55	13.7	5.9	8.1	0.721053	0.713158		0.426316
林参立	34662891	42	男	173	43	35.2	37		31	22.4	0.818605	0.860465		0.72093	0.52093	20.6	14.6	12.8		8.6	0.621359	0.708738		0.417476
梁汉业	34615666	67	男	163	37.3	33.5	32.35	24.7	27.4	16.2	0.898123	0.867292	0.662198	0.734584	0.434316	21.1	16.15	17.3	8.5	11.2	0.819905	0.765403	0.421053	0.530806
郭泽林	ZA4096804	50	男	170	41.5	37.9	34.95	28.4	28.4	19.6	0.913253	0.842169	0.684337	0.684337	0.472289	21.9	15.35	18.3	8.8	8.8	0.835616	0.700913		0.401826
欧锐升	000085607	50	男	176	43.1	35.6	37.4	29.8	31.7	18.8	0.825986	0.867749	0.691415	0.735499	0.436195	24.3	18.6	16.8	11	12.9	0.691358	0.765432	0.452675	0.530864
廖元锐	000111489	54	男	150	42.9	33.4	36	26.5	29.1	21.1	0.778555	0.839161	0.617716	0.678322	0.491841	21.8	14.9	12.3	5.4	8	0.56422	0.683486	0.247706	0.366972
张元	000115824	71	男	163	43.9	40.9	39.45	32.5	35	24.9	0.931663	0.898633	0.740319	0.797267	0.567198	19	14.55	16	7.6	10.1	0.842105	0.765789	0.4	0.531579
李基寿	000121999	60	男	166	41.3	33.5	35.9	30.2	30.5	21.6	0.811138	0.869249	0.731235	0.738499	0.523002	19.7	14.3	11.9	8.6	8.9	0.604061	0.725888	0.436548	0.451777
陈汉福	000123417	59	男	163	41.5	34.8	35.55		29.6	20.5	0.838554	0.856627		0.713253	0.493976	21	15.05	14.3		9.1	0.680952	0.716667		0.433333
罗检生	34687477	68	男	163	45.3	37.2	39.8	30.6	34.3	22.6	0.821192	0.878587	0.675497	0.757174	0.498896	22.7	17.2	14.6	8	11.7	0.643172	0.757709	0.352423	0.515419
林启业	000132053	65	男	169	42.9	41	37.95	29.8	33	18.5	0.955711	0.884615	0.694639	0.769231	0.431235	24.4	19.45	22.5	11.3	14.5	0.922131	0.797131	0.463115	0.594262
莫炎朝	000134506	53	男	170	45.5	34.5	39.25		33	23.7	0.758242	0.862637		0.725275	0.520879	21.8	15.55	10.8		9.3	0.495413	0.713303		0.426606
郑惠娥	000130917	55	女	155	40	31.1	34.85		29.7	20.4	0.7775	0.87125		0.7425	0.51	19.6	14.45	10.7		9.3	0.545918	0.737245		0.47449
陈永陆	ZA4922619	59	男	178	47.5	42	40.1	29.9	32.7	21.5	0.884211	0.844211	0.629474	0.688421	0.452632	26	18.6	20.5	8.4	11.2	0.788462	0.715385		0.430769
秦书灿	000061725	62	男	165	41.6	29.7	32.5		23.4	19.3	0.713942	0.78125		0.5625	0.463942	22.3	13.2	10.4		4.1	0.466368	0.591928		0.183857
郑件伟	000117757	72	男	165	42.4	33.4	35.05		27.7	18.4	0.787736	0.826651		0.653302	0.433962	24	16.65	15		9.3	0.625	0.69375		0.3875
魏新妹	000132558	54	女	162		33.5		30.4	30.6	20.5								13	9.9	10.1
罗丽珍	000144425	59	女	154	42	35.5	35.85	29.3	29.7	21.9	0.845238	0.853571	0.697619	0.707143	0.521429	20.1	13.95	13.6	7.4	7.8	0.676617	0.69403	0.368159	0.38806
杨瑞意	000144246	60	女	158	36.9	32.3	31.75		26.6	20	0.875339	0.860434		0.720867	0.542005	16.9	11.75	12.3		6.6	0.727811	0.695266		0.390533
黎若愚	ZA1904163	71	女	152	40.2	32.7	34.4		28.6	19.3	0.813433	0.855721		0.711443	0.4801	20.9	15.1	13.4		9.3	0.641148	0.722488		0.444976
卢锐雄	000149124	64	男	167	42	34.2	35.4		28.8	21.5	0.814286	0.842857		0.685714	0.511905	20.5	13.9	12.7		7.3	0.619512	0.678049		0.356098
资新飞	34502317	49	男	173	29.4	22	24.7	13.7	20		0.748299	0.840136	0.465986	0.680272		20.3
曾国扬	000139156	45	男	161	40.9		20.45			18.8					0.459658	22.1
刘翠琼	000148623	57	女	154	41	33.1	33.7	26.2	26.4	18.1	0.807317	0.821951	0.639024	0.643902	0.441463	22.9	15.6	15	8.1	8.3	0.655022	0.681223	0.481651	0.362445
梁钜云	000146348	70	男	168	42.9		38.55		34.2	26.1		0.898601		0.797203	0.608392	16.8	12.45			8.1		0.741071		0.482143
陈凤琼	000096885	63	女	155	33.3	31.9	16.65				0.957958
陈岳松	000153138	63	男	167	45.4	36.8	38.7		32	21.2	0.810573	0.852423		0.704846	0.46696	24.2	17.5	15.6		10.8	0.644628	0.72314		0.446281
陈美兰	000117180	62	女	167	41.7	34.9	37.1	31	32.5	26.1	0.83693	0.889688	0.743405	0.779376	0.625899	15.6	11	8.8	4.9	6.4	0.564103	0.705128	0.314103	0.410256
李成文	ZA3339775	61	男	155	42.3	34.8	36.85	31.4	31.4	21.9	0.822695	0.871158	0.742317	0.742317	0.51773	20.4	14.95	12.9	9.5	9.5	0.632353	0.732843	0.465686	0.465686
张娟养	000153199	60	女	156	40.8	31.8	34.55	28.3	28.3	21	0.779412	0.846814	0.693627	0.693627	0.514706	19.8	13.55	10.8	7.3	7.3	0.545455	0.684343	0.368687	0.368687
陈建平	QA0032647	47	男	167	41.5	34.7	35.75		30		0.836145	0.861446		0.722892		51
郭承尧	000128181	53	男	169	39.5	34.7	19.75	28.4		21.3	0.878481		0.718987		0.539241	18.2		13.4	7.1		0.736264		0.39011
冯圣果	000153852	58	男	175		41			27.6	23.2							2.2	17.8		4.4
朱福波	000153686	55	男	165	35.8	31.2	29.25		22.7	11.7	0.871508	0.817039		0.634078	0.326816	24.1	17.55	19.5		11	0.809129	0.728216		0.456432
刘亚文	YB0146399	69	女	160	40.2	31.7	32.7	23.7	25.2	19.1	0.788557	0.813433	0.589552	0.626866	0.475124	21.1	13.6	12.6	4.6	6.1	0.597156	0.64455	0.218009	0.2891
罗路生	000065856	58	男	165	39.5	31.9	33.25	26.7	27	15.5	0.807595	0.841772	0.675949	0.683544	0.392405	24	17.75	16.4	11.2	11.5	0.683333	0.739583	0.466667	0.479167
何信芳	000158134	65	男	168	41.7	33.5	35.05	28.2	28.4	20.2	0.803357	0.840528	0.676259	0.681055	0.484412	21.5	14.85	13.3	8	8.2	0.618605	0.690698	0.372093	0.381395
章香玉	000093379	43	女	155	37.9	28	32.4	26.9	26.9	20	0.738786	0.854881	0.709763	0.709763	0.527704	17.9	12.4	8	6.9	6.9	0.446927	0.692737	0.385475	0.385475
陈光明	000140701	49	男	171	44.2	34		32.1		21.1	0.769231		0.726244		0.477376	23.1		12.9	11		0.558442		0.47619
曹灿均	000165498	36	男	170	34	30.3	28.75		23.5	10.6	0.891176	0.845588		0.691176	0.311765	23.4	18.15	19.7		12.9	0.84188	0.775641		0.551282
黄存杰	000145096	70	男	160	41.3	31.2	34.15	23.8	27	15.5	0.755448	0.826877	0.576271	0.653753	0.375303	25.8	18.65	15.7	8.3	11.5	0.608527	0.722868	0.321705	0.445736
张瑞甜	000144463	65	男	167	42.8	35.9	35.3		27.8	16.8	0.838785	0.824766		0.649533	0.392523	26	18.5	19.1		11	0.734615	0.711538		0.423077
韩甫光	000162515	62	男	172	43.5	38	37.9		32.3	24	0.873563	0.871264		0.742529	0.551724	19.5	13.9	14		8.3	0.717949	0.712821		0.425641
冯昌铎	000158774	54	男	168	43.4
黄应祺	000166567	58	男	165	36.8	32	33.25	26.1	29.7	22.5	0.869565	0.903533	0.709239	0.807065	0.611413	14.3	10.75	9.5	3.6	7.2	0.664336	0.751748	0.251748	0.503497
黄锡平	ZA2543827	51	男	172						20.2
潘翠婵	1632	78	女	148	40.6	31	34.35		28.1	17.4	0.763547	0.846059		0.692118	0.428571	23.2	16.95	13.6		10.7	0.586207	0.730603		0.461207
张家仁	000004573	76	男	168	45	35.5	37.85	29.4	30.7	18	0.788889	0.841111	0.653333	0.682222	0.4	27	19.85	17.5	11.4	12.7	0.648148	0.735185	0.422222	0.47037
齐松枝	000168148	54	女	158	40.9	32.9	20.45	24.1		16.9	0.804401		0.589242		0.413203	24		16	7.2		0.666667		0.3
林粒	000140869	72	男	168	41	35.7	36.15	29.3	31.3	21.5	0.870732	0.881707	0.714634	0.763415	0.52439	19.5	14.65	14.2	7.8	9.8	0.728205	0.751282	0.4	0.502564
郑梅英	000170918	61	女	165	39.4	28.9	32.85	22.9	26.3	17	0.733503	0.833756	0.581218	0.667513	0.431472	22.4	15.85	11.9	5.9	9.3	0.53125	0.707589	0.263393	0.415179
陈沛兰	000173432	64	男	165	38.9	32.6	33.2	26.6	27.5	19.9	0.838046	0.85347	0.683805	0.706941	0.511568	19	13.3	12.7	6.7	7.6	0.668421	0.7	0.352632	0.4
张凌	000176394	40	女	164	38.7	31.5	32.25		25.8	21	0.813953	0.833333		0.666667	0.542636	17.7	11.25	10.5		4.8	0.59322	0.635593		0.271186
高穗华	000178333	60	女	152	37	31.1	31.5		26	16.3	0.840541	0.851351		0.702703	0.440541	20.7	15.2	14.8		9.7	0.714976	0.7343		0.468599
刘平	000183310	22	男	183	48.8		24.4			26.9					0.55123	21.9
邵正	000176540	45	男	166	39.6	36	35.6	27.9	31.6	18.4	0.909091	0.89899	0.704545	0.79798	0.464646	21.2	17.2	17.6	9.5	13.2	0.830189	0.811321	0.448113	0.622642
黄少文	000183197	64	男	152	40	35.5	34.7		29.4	22	0.8875	0.8675		0.735	0.55	18	12.7	13.5		7.4	0.75	0.705556		0.411111
唐绍群	000187961	62	男	173						22.5
朱银为	34700696	58	男	168	39.1	33.8	32.85		26.6	16.4	0.86445	0.840153		0.680307	0.419437	22.7	16.45	17.4		10.2	0.76652	0.72467		0.449339
廖蔓华	000180124	54	女	160	51.4	39.5	45	35.2	38.6	28.7	0.768482	0.875486	0.684825	0.750973	0.558366	22.7	16.3	10.8	6.5	9.9	0.475771	0.718062	0.286344	0.436123
罗瑞方	000178621	49	女	158	41.5	32.6		30		16.4	0.785542		0.722892		0.395181	25.1	12.55	16.2	13.6		0.645418		0.541833
邓莲英	000050002	49	女	158	41.5	32.6	34.95		28.4	18.4	0.785542	0.842169		0.684337	0.443373	23.1	16.55	14.2		10	0.614719	0.71645		0.4329
刘秀萍	33751	51	女	152	36					20.4					0.566667	15.6
李汉裕	000156523	58	男	177	49	31.9	41.35		33.7	23.3	0.785542	0.843878		0.687755	0.47551	25.7	18.05	8.6		10.4	0.33463	0.702335		0.404669
吴少珍	000187198	60	女	158	39.2	35	36.5	30	33.8	22.8	0.892857	0.931122	0.765306	0.862245	0.581633	16.4	13.7	12.2	7.2	11	0.743902	0.835366	0.439024	0.670732
潘守新	000189608	74	男	172	39	34.3	33.85	27.9	28.7	22.3	0.879487	0.867949	0.715385	0.735897	0.571795	16.7	11.55	12	5.6	6.4	0.718563	0.691617	0.335329	0.383234
陈三珠	000186465	69	男	163	39.5	32.5	19.75	27.5		17.7	0.822785		0.696203		0.448101	21.8		14.8	9.8		0.678899		0.449541
沈汉城	000191358	64	男	165	46	40.1	40.2		34.4	23.4	0.871739	0.873913		0.747826	0.508696	22.6	16.8	16.7		11	0.738938	0.743363		0.486726
王恩聪	000191423	59	男	165	43.6	35	37.1		30.6	20.3	0.802752	0.850917		0.701835	0.465596	23.3	16.8	14.7		10.3	0.630901	0.72103		0.44206
陈红	1236	44	女	158	37.4	31.1	32	22.4	26.6	15.2	0.831551	0.855615	0.59893	0.71123	0.406417	22.2	16.8	15.9	7.2	11.4	0.716216	0.756757	0.324324	0.513514
郑智明	34200674	56	男	170	41	35.2	37.1	34.1	33.2	24.9	0.858537	0.904878	0.831707	0.809756	0.607317	16.1	12.2	10.3	9.2	8.3	0.639752	0.757764	0.571429	0.515528
孙国友	000172002	60	男	176	40.9	34.1	33.65	26.4	26.4	19	0.833741	0.822738	0.645477	0.645477	0.464548	21.9	14.65	15.1	7.4	7.4	0.689498	0.66895	0.3379	0.3379
谢锡钦	343630	58	男	168	41.3	32.5	34.55		27.8	20.1	0.786925	0.836562		0.673123	0.486683	21.2	14.45	12.4		7.7	0.584906	0.681604		0.363208
张燕芳	000189279	63	女	156	36.8	31.9	33.7	26.6	30.6	21.7	0.866848	0.915761	0.722826	0.831522	0.589674	15.1	12	10.2	4.9	8.9	0.675497	0.794702		0.589404
钟应祥	000206081	63	男	170	40.4	35.5	34.85	27.3	29.3		0.878713	0.862624	0.675743	0.725248
唐锦青	000009370	67	男	169	47.4	36.4	37.85	25.3	28.3	18.2	0.767932	0.798523	0.533755	0.597046	0.383966	29.2	19.65	18.2	7.1	10.1	0.623288	0.672945	0.243151	0.34589
林成蔼	000039332	59	男	168	42.7	36	38.1	33.5	33.5	23.2	0.843091	0.892272	0.784543	0.784543	0.543326	19.5	14.9	12.8	10.3	10.3	0.65641	0.764103	0.528205	0.528205
陈治銮	ZA39175	60	男	165	39.7					20.9					0.526448	18.8	9.4
谭齐盛	000176058	77	女	162	42	36.3	35.65	26.3	29.3	20.3	0.864286	0.84881	0.62619	0.697619	0.483333	21.7	15.35	16	6	9	0.737327	0.707373	0.276498	0.414747
陈惠君	QA0032164	69	女	158	41.2	33.6	35.35		29.5	21.4	0.815534	0.85801		0.716019	0.519417	19.8	13.95	12.2		8.1	0.616162	0.704545		0.409091
刘建军	000216820	60	女	158	43	33	35.8		28.6	16.8	0.767442	0.832558		0.665116	0.390698	26.2	19	16.2		11.8	0.618321	0.725191		0.450382
钟木苟	000213371	53	男	163	45.2	39.2	37.5	27.6	29.8	18.8	0.867257	0.829646	0.610619	0.659292	0.415929	26.4	18.7	20.4	8.8	11	0.772727	0.708333	0.333333	0.416667
黄锐生	000220156	61	男	167	42.6	37.5	36.75	29.2	30.9	23	0.880282	0.862676	0.685446	0.725352	0.539906	19.6	13.75	14.5	6.2	7.9	0.739796	0.701531	0.421053	0.403061
陈锦梅	000219920	65	女	147	40	31.6	33.5		27	14.5		0.8375		0.675	0.3625	25.5	19	17.1		12.5	0.670588	0.745098		0.490196
陈勇英	220388	49	女	156	35.8	30.7	31.35		26.9	14.6	0.857542	0.875698		0.751397	0.407821	21.2	16.75	16.1		12.3	0.759434	0.790094		0.580189
钟锦辉	000218149	58	男	160	37.8	32.1	33.5		29.2	19	0.849206	0.886243		0.772487	0.502646	18.8	14.5	13.1		10.2	0.696809	0.771277		0.542553
林子有	000114411	67	男	176	48.2	35.5	40.25		32.3	24.5	0.736515	0.835062		0.670124	0.508299	23.7	15.75	11		7.8	0.464135	0.664557		0.329114
黄守亮	34469051	61	男	161	37.1	29.6	32.3		27.5	16	0.797844	0.87062		0.74124	0.431267	21.1	16.3	13.6		11.5	0.64455	0.772512		0.545024
赵沫海	34754641	55	男	170	45	37.4	39.7	31.7	34.4	19.9	0.831111	0.882222	0.704444	0.764444	0.442222	25.1	19.8	17.5	11.8	14.5	0.697211	0.788845	0.47012	0.577689
曾培详	000223079	56	男	176	42.1	34.3	36.35		30.6	16.6	0.814727	0.86342		0.726841	0.394299	25.5	19.75	17.7		14	0.694118	0.77451		0.54902
彭永恒	000192712	55	男	171	45.9	37.2	39.3	30.9	32.7	25.2	0.810458	0.856209	0.673203	0.712418	0.54902	20.7	14.1	12	5.7	7.5	0.57971	0.681159	0.275362	0.362319
柯俊勇	000235627	54	男	166	43.6	35.5	37.05	30.5	30.5	26.6	0.81422	0.849771	0.699541	0.699541	0.610092	17	10.45	8.9	3.9	3.9	0.523529	0.614706	0.229412	0.229412
蓝永新	000230127	62	男	175	47	40.2	41.25	33.4	35.5	23.4	0.855319	0.87766	0.710638	0.755319	0.497872	23.6	17.85	16.8	10	12.1	0.711864	0.756356		0.512712
李水昌	000236448	55	男	175	39.7		34.45		29.2	19.2		0.867758		0.735516	0.483627	20.5	15.25			10		0.743902		0.487805
刘海源	000227284	72	男	160	44.9	38.2				13.8	0.85078				0.30735	31.1	15.55	24.4			0.784566		0.363636
何贵香	000237873	53	女	158	37.6	33.9	32.55	26.9	27.5	19.9	0.901596	0.865691	0.715426	0.731383	0.529255	17.7	12.65	14	7	7.6	0.79096	0.714689		0.429379
罗秀娟	000241086	49	女	150	36.5					17.8					0.487671	18.7							0.5
唐超林	000240453	62	男	167	38.3	31.5	32.65		27	20.3	0.822454	0.85248		0.704961	0.530026	18	12.35	11.2		6.7	0.622222	0.686111	0.38342	0.372222
余九仔	000247405	55	男	160	42.4	37.7	37.5		32.6	23.5	0.889151	0.884434		0.768868	0.554245	18.9	14	14.2		9.1	0.751323	0.740741	0.544	0.481481
林应华	000235490		男	167	37.9	36.6	33.7	25.1	29.5	18.5	0.965699	0.889182	0.662269	0.778364	0.488127	19.4	15.2	18.1	6.6	11	0.93299	0.783505		0.56701
邓会娟	33679248	36	女	165	44.3	34.5	36.8		29.3	19.2	0.778781	0.8307		0.6614	0.433409	25.1	17.6	15.3		10.1	0.609562	0.701195	0.375	0.40239
黄建树	000245626	44	男	172	42	36.5	36.35	29.8	30.7	19.3	0.869048	0.865476	0.709524	0.730952	0.459524	22.7	17.05	17.2	10.5	11.4	0.757709	0.751101	0.612903	0.502203
陈润金	000243173	64	男	167	42.6	37.7	37.95	30.5	33.3	22.7	0.884977	0.890845	0.715962	0.78169	0.532864	19.9	15.25	15	7.8	10.6	0.753769	0.766332		0.532663
梁桂梅	000249040	61	女	155	36.8	30.3	31.95		27.1	16.8	0.82337	0.868207		0.736413	0.456522	20	15.15	13.5		10.3	0.675	0.7575		0.515
何以胜	000252648	59	女	153	35.6	29.4	30.35	23.1	25.1	16.9	0.825843	0.852528	0.648876	0.705056	0.474719	18.7	13.45	12.5	6.2	8.2	0.668449	0.719251	0.331551	0.438503
聂金山	000238596	70	男	160	40	34.2	36.15		32.3		0.855	0.90375		0.8075
伍权荣	000258333	57	男	162	44.3	35.3	37.3		30.3	18.9	0.79684	0.841986		0.683973	0.426637	25.4	18.4	16.4		11.4	0.645669	0.724409		0.448819
洪升华	000259426	54	男	172	43.6	39.3	38.75	32	33.9	23.3	0.901376	0.888761	0.733945	0.777523	0.534404	20.3	15.45	16	8.7	10.6	0.788177	0.761084	0.428571	0.522167
郭亚东	000256198	64	男	175	44.1	36.8	38	29.5	31.9	21.8	0.834467	0.861678	0.668934	0.723356	0.494331	22.3	16.2	15	7.7	10.1	0.672646	0.726457	0.345291	0.452915
陈键威	000259186	29	男	177	42.8	35.6		31.6		23.3	0.831776		0.738318		0.544393	19.5		12.3	8.3		0.630769		0.425641
佘忠江	000258943	63	男	159	49.7	40	42.05		34.4	24.6	0.804829	0.846076		0.692153	0.49497	25.1	17.45	15.4		9.8	0.613546	0.695219		0.390438
黄永兰	000263844	71	女	160	40.2	34.8	34.9	27.6	29.6	21.3	0.865672	0.868159	0.686567	0.736318	0.529851	18.9	13.6	13.5	6.3	8.3	0.714286	0.719577	0.333333	0.439153
温晓红	00024302	43	女	155	28.8	23.3	21.95		15.1	11.6	0.809028	0.762153		0.524306	0.402778	17.2	10.35	11.7		3.5	0.680233	0.601744	0.363636	0.203488
蔡美贞	000271219	53	女	163	42.3	36.6	37.05	30.3	31.8	20.5	0.865248	0.875887	0.716312	0.751773	0.484634	21.8	16.55	16.1	9.8	11.3	0.738532	0.759174	0.449541	0.518349
朱俊龙	000277220	52	男	173	48.8	42.3	43.35	32.3	37.9	28.3	0.866803	0.88832	0.661885	0.776639	0.579918	20.5	15.05	14	4	9.6	0.682927	0.734146	0.195122	0.468293
王锦强	000271961	43	男	171	42.3	37.3	36.3	29.8	30.3	24.3	0.881797	0.858156	0.704492	0.716312	0.574468	18	12	13	5.5	6	0.722222	0.666667	0.305556	0.333333
陈亚成	ZA1968128	38	男	165	45.1	37.7	39.3		33.5	21.8	0.83592	0.871397		0.742794	0.48337	23.3	17.5	15.9		11.7	0.682403	0.751073		0.502146
史殿春	000267345	63	男	170	49	35.8	40.4		31.8	22.5	0.730612	0.82449		0.64898	0.459184	26.5	17.9	13.3		9.3	0.501887	0.675472		0.350943
康臣	ZA4991736	52	男	173	42.1	34.9	37.1	31.6	32.1	24.1	0.828979	0.881235	0.750594	0.76247	0.572447	18	13	10.8	7.5	8	0.6	0.722222	0.416667	0.444444
翁龙希	000260718	45	男	168	40.2	36.7	35.15	30.1	30.1	23	0.912935	0.874378	0.748756	0.748756	0.572139	17.2	12.15	13.7	7.1	7.1	0.796512	0.706395	0.412791	0.412791
曹芳兰	000123617	54	女	154	37.2	31.3	31.45		25.7		0.841398	0.84543		0.69086
绿荣抽	000268343	63	女	168	41.7	35.3	35.5	29.3	29.3	16.8	0.846523	0.851319	0.702638	0.702638	0.402878	24.9	18.7	18.5	12.5	12.5	0.742972	0.751004	0.502008	0.502008
李日生	000271982	52	男	167	44.7	37.3	39	31	33.3	19.3	0.834452	0.872483	0.693512	0.744966	0.431767	25.4	19.7	18	11.7	14	0.708661	0.775591		0.551181
黄土新	YB0196	65	男	172	45.1	37.7	38.7	32.1	32.3	23.6	0.83592	0.858093	0.711752	0.716186	0.523282	21.5	15.1	14.1	8.5	8.7	0.655814	0.702326	0.395349	0.404651
龚娟	QA00333782	44	女	161	41.1					22.3					0.542579	18.8
吴奖忠	27705	64	男	170	44.3	35.3	37.3		30.3	19.3	0.79684	0.841986		0.683973	0.435666	25	18	16		11	0.64	0.72		0.44
梁雪华	000272992	39	女	165	38.8		35.3	28.8	31.8	23.9		0.909794	0.742268	0.819588	0.615979	14.9	11.4		4.9	7.9		0.765101	0.328859	0.530201
李秋平	000287029	43	女	168		37.3		31.6	31.6	21.7								15.6	9.9	9.9
徐国英	2824	64	男	170	38.6	31	33.65		28.7	20	0.803109	0.871762		0.743523	0.518135	18.6	13.65	11		8.7	0.591398	0.733871		0.467742
邱永康	000292433	66	男	168	45	39.5	39.55	33.2	34.1	26	0.877778	0.878889	0.737778	0.757778	0.577778	19	13.55	13.5	7.2	8.1	0.710526	0.713158	0.378947	0.426316
潘计文	000283413	70	男	172	36.8	34.6	34.3		31.8	23.6	0.940217	0.932065		0.86413	0.641304	13.2	10.7	11		8.2	0.833333	0.810606		0.621212
郭邵棋	ZA1169867	70	男	162	34.9	27.3	29.75		24.6	14.4	0.782235	0.852436		0.704871	0.412607	20.5	15.35	12.9		10.2	0.629268	0.74878		0.497561
莫瑛	2682	64	女	161	49.4	34.4	39.95	29.1	30.5	22.4	0.696356	0.808704	0.589069	0.617409	0.453441	27		12	6.7		0.444444		0.5
黄锦纯	000456753	60	女	163	37.3	31.5	31.6		25.9	16.7	0.844504	0.847185		0.69437	0.447721	20.6	14.9	14.8		9.2	0.718447	0.723301		0.446602
陶才庆	000345517	63	男	168	43.5	36.8	37.1	30.7	30.7	18.8	0.845977	0.852874	0.705747	0.705747	0.432184	24.7	18.3	18	11.9	11.9	0.728745	0.740891	0.481781	0.481781
陈志华	QA0033816	54	男	173	47.6	38.5	38.1	29.6	28.6	21.8	0.808824	0.80042	0.621849	0.60084	0.457983	25.8	16.3	16.7	7.8	6.8	0.647287	0.631783	0.302326	0.263566
王雄	000306419	54	男	165	36.8	33.8	33.4	30	30	23.8	0.918478	0.907609	0.815217	0.815217	0.646739	13	9.6	10	6.2	6.2	0.769231	0.738462	0.476923	0.476923
唐昌德	000300076	65	男	157	41.4	34.2	36.3	32.2	31.2	20.6	0.826087	0.876812	0.777778	0.753623	0.497585	20.8	15.7	13.6	11.6	10.6	0.653846	0.754808	0.557692	0.509615
邹连荣	000302904	52	女	157		32.8		30	30	24.1								8.7	5.9	5.9
李禄	2970	67	男	166	44.1	34.8	22.05			22.8	0.789116				0.517007	21.3		12			0.56338
林荣波	000251654	70	男	167	41.8	36.1	35.65	31.2	29.5	22.1	0.863636	0.852871	0.746411	0.705742	0.528708	19.7	13.55	14	9.1	7.4	0.71066	0.687817	0.461929	0.375635
余超帆	000316285	27	男	172		44.4																	0.38342
谢美新	ZA287372	64	男	172	42.3	36.9	35		27.7	21.4	0.87234	0.827423		0.654846	0.50591	20.9	13.6	15.5		6.3	0.741627	0.650718		0.301435
胡家华	341343301	54	男	175	40.8	35.2		32.2		22.2	0.862745		0.789216		0.544118	18.6		13	10		0.698925		0.537634
陈国勤	000324108	55	男	186		39.8		34.8	34.8	25.4								14.4	9.4	9.4
张立书	000324462	62	男	170		28.2		21.4	19.2	10.3								17.9	11.1	8.9
赖开英	000330666	64	女	166	27.3	19.1	21.4	15.5	15.5	9.7	0.699634	0.783883	0.567766	0.567766	0.355311	17.6	11.7	9.4	5.8	5.8	0.534091	0.664773	0.329545	0.329545
冯彩兰	ZAZ690555	67	女	158	29.1	26.9	25.35	21.6	21.6	12.1	0.924399	0.871134	0.742268	0.742268	0.415808	17	13.25	14.8	9.5	9.5	0.870588	0.779412	0.558824	0.558824
罗泽锡	QA0033236	58	女	171	33.8	25.9	26.65	19.5	19.5		0.766272	0.788462	0.576923	0.576923
刘小拎	YB0059344	65	女	166		24.2		18.7	18.7	9.9								14.3	8.8	8.8
李周强	000289304	63	男	165	33.7	28.6	27	20.3	20.3	11.6	0.848665	0.801187	0.602374	0.602374	0.344214	22.1	15.4	17	8.7	8.7	0.769231	0.696833	0.393665	0.393665
赖亚英	000335216	39	女	159	27.6	19.9		17.8		7.2	0.721014		0.644928		0.26087	20.4		12.7	10.6		0.622549		0.544
彭金泉	000336714	60	男	170		29.8		23.2	23.2	13.7								16.1	9.5	9.5
陈璇俊	000343681	54	女	165	29.7	22.3	24.1	19	18.5	10.5	0.750842	0.811448	0.639731	0.622896	0.353535	19.2	13.6	11.8	8.5	8	0.614583	0.708333	0.442708	0.416667
王家华	000383333	65	男	167	24.7	19.3		16.3		6.7	0.781377		0.659919		0.271255	18		12.6	9.6		0.7		0.533333
尤良招	000350725	47	女	155	33.3	26.8	27.55	21.8	21.8	12.3	0.804805	0.827327	0.654655	0.654655	0.369369	21	15.25	14.5	9.5	9.5	0.690476	0.72619	0.452381	0.452381
张伟中	000325650	59	男	171	31.7	26.3	26.75	21.8	21.8	9.8	0.829653	0.843849	0.687697	0.687697	0.309148	21.9	16.95	16.5	12	12	0.753425	0.773973	0.547945	0.547945
劳筱玲	000353285	60	女	165	31.5	28.7				9.7	0.911111				0.307937	21.8		19			0.87156
曽安民	000348658	49	男	172	59.3	51.3		49.6		35.1	0.865093		0.836425		0.591906	24.2		16.2	14.5		0.669421		0.599174
林志培	000283333	66	女	174	41.9	36.3		31.9		21.9	0.866348		0.761337		0.522673	20		14.4	10		0.72		0.5
夏保存	000353841	64	男	171	44.7	37.2	37.25	30.8	29.8	22	0.832215	0.833333	0.689038	0.666667	0.49217	22.7	15.25	15.2	8.8	7.8	0.669604	0.671806	0.387665	0.343612
张坤琴	000348615	64	女	170	44.6	37.1	36.45	30.4	28.3	18.1	0.831839	0.817265	0.681614	0.634529	0.40583	26.5	18.35	19	12.3	10.2	0.716981	0.692453		0.384906
孙国平	QA00331126	56	男	180	44.1	37.4	38.15	33.7	32.2	24.7	0.848073	0.865079	0.764172	0.730159	0.560091	19.4	13.45	12.7	9	7.5	0.654639	0.693299	0.463918	0.386598
林玉	QA0033447	80	女	165		34.4		31	22.8
陈均辉	QA0033427	60	男	150	41.3	36.3		31.8		20.8	0.878935		0.769976		0.503632	20.5		15.5	11		0.756098		0.536585
黄绍俊	000363270	60	男	178		49.2		43.7	43.7	31.6								17.6	12.1	12.1
郑凤环	000352160	57	女	155	49.8	42.6	43.3	36.8	36.8	28.8	0.855422	0.869478	0.738956	0.738956	0.578313	21	14.5	13.8	8	8	0.657143	0.690476	0.380952	0.380952
李桂平	000353343	56	女	154	45.2	38.8	39.7	34.2	34.2	26.5	0.858407	0.878319	0.756637	0.756637	0.586283	18.7	13.2	12.3	7.7	7.7	0.657754	0.705882	0.411765	0.411765
万广如	000361845	63	男	172	57.1	46.1		38.5		30.2	0.807356		0.674256		0.528897	26.9		15.9	8.3		0.591078		0.30855
余建华	000369925	63	男	173	51.6	44.1		38.3		25.2	0.854651		0.742248		0.488372	26.4		18.9	13.1		0.715909		0.496212
龙伏姬	000305768	58	女	165	39.7	34.1	32.85	26	26	20.3	0.858942	0.827456	0.654912	0.654912	0.511335	19.4	12.55	13.8	5.7	5.7	0.71134	0.646907	0.293814	0.293814
叶清明	000363025	64	男	165	62.8	53.9		49.3		39.6	0.85828		0.785032		0.630573	23.2		14.3	9.7		0.616379		0.375
林雪梅	000358850	49	女	162	41.8	33.8		29.8		17.8	0.808612		0.712919		0.425837	24		16	12		0.666667		0.5
张振挺	000279421	59	男	174	34.5	28.4	28.65	22.8	22.8	14.8	0.823188	0.830435	0.66087	0.66087	0.428986	19.7	13.85	13.6	8	8	0.690355	0.703046	0.406091	0.406091
杨雪媚	000369970	47	女	157	31.6	23.9	25.4	19.2	19.2	14.2	0.756329	0.803797	0.607595	0.607595	0.449367	17.4	11.2	9.7	5	5	0.557471	0.643678	0.287356	0.287356
廖仕琼	000370071	58	女	156	30.9	21.5	24.05	17.2	17.2	11.4	0.695793	0.778317	0.556634	0.556634	0.368932	19.5	12.65	10.1	5.8	5.8	0.517949	0.648718	0.297436	0.297436
李启华	000373708	63	女	166	49.8	40.8		37.2		29.6	0.819277		0.746988		0.594378	20.2			7.6				0.376238
张小青	000373746	53岁	女	160	50.1	42.1	43.2	36.3	36.3	27.6	0.840319	0.862275	0.724551	0.724551	0.550898	22.5	15.6	14.5	8.7	8.7	0.644444	0.693333	0.386667	0.386667
高文波	000377448	51	男	165	49.2	44.3	42.6	36	36	24.7	0.900407	0.865854	0.731707	0.731707	0.502033	24.5	17.9	19.6	11.3	11.3	0.8	0.730612	0.461224	0.461224
黄贤清	34691766	66	男	176	47.6	36.4					0.764706
汤端秀	000371556	58	女	163	48.8	42.7	42.2	35.6	35.6	28.2	0.875	0.864754	0.729508	0.729508	0.577869	20.6	14	14.5	7.4	7.4	0.703883	0.679612	0.359223	0.359223
罗伟仁	ZA3456924	64	男	170	51.5	43.3		40.3		31.3	0.840777		0.782524		0.607767	20.2		12	9		0.594059		0.612903
石家如	000383449	63	女	157	43.2	36.3		28.8		20	0.840278		0.666667		0.462963	23.2		16.3	8.8		0.702586		0.37931
陈雅晴	000349269	23	女	154	42.1	31.3	35.2	30.5	28.3	17	0.743468	0.836105	0.724466	0.672209	0.4038	25.1	18.2	14.3	13.5	11.3	0.569721	0.7251	0.537849	0.450199
羊松	000387140	54	男	170	48.4	39.7	38	27.6	27.6	22.8	0.820248	0.785124	0.570248	0.570248	0.471074	25.6	15.2	16.9	4.8	4.8	0.660156	0.59375	0.1875	0.1875
曽国英	ZA1152666	62	男	145	62.6	55.8		53.3		41.8	0.891374		0.851438		0.667732	20.8		14	11.5		0.673077		0.552885
孙建军	YB0140165	65	男	176	29.4	21.8		15.7		9.8	0.741497		0.534014		0.333333	19.6		12	5.9		0.612245		0.30102
郑谈柏	ZA2079345	49	男	163	47.1	40	41.15	35.6	35.2	28.6	0.849257	0.873673	0.755839	0.747346	0.607219	18.5	12.55	11.4	7	6.6	0.616216	0.678378	0.378378	0.356757
郑钊	000380368	66	男	173	51.4	41.3	42.15	32.9	32.9	23.8	0.803502	0.820039	0.640078	0.640078	0.463035	27.6	18.35	17.5	9.1	9.1	0.634058	0.664855	0.32971	0.32971
邓柏玉	000031198	51	男	170	46.5	41.3	41.4	36.3	36.3	27.2	0.888172	0.890323	0.780645	0.780645	0.584946	19.3	14.2	14.1	9.1	9.1	0.73057	0.735751	0.471503	0.471503
许专汉	000390047	74	男	164	48	38.8	40	32	32	24.9	0.808333	0.833333	0.666667	0.666667	0.51875	23.1	15.1	13.9	7.1	7.1	0.601732	0.65368	0.307359	0.307359
李仕坚	3875	82	男	170	49.4	42.5		34.7		27.5	0.860324		0.702429		0.55668	21.9		15	7.2		0.684932		0.236842
郑香	000408339	64	女	166	50.1	44.2		40.3		28.8	0.882236		0.804391		0.57485	21.3		15.4	11.5		0.723005		0.291667
潘国峰	000398310	60	男	158	36.6	31.3		26.5		18.6	0.855191		0.724044		0.508197	18		12.7	7.9		0.705556		0.230769
张秀萍	ZA3007719	47	女	160	43.8	39.6		35.3		28.7	0.90411		0.805936		0.655251	15.1		10.9	6.6		0.721854		0.439024
冯八元	000415055	67	男	172	39.2	35		30.9		20.5	0.892857		0.788265		0.522959	18.7		14.5	10.4		0.775401
叶运红	QA0033391	66	女	154	35.8	28.6		25.8		18.3	0.798883		0.72067		0.511173	17.5		10.3	7.5		0.588571
林月英	34562575	41	女	155	55.7	52.3	50.45	47.8	45.2	39.8	0.938959	0.905745	0.858169	0.81149	0.714542	15.9	10.65	12.5	8	5.4	0.786164	0.669811		0.339623
陈锦峰	000418259	68	男	162	31.6	15.3		16.6		7.9	0.484177		0.525316		0.25	23.7		7.4	8.7		0.312236		0.40625
丁艳平	000419706	51	男	165	50.5	41.1	43.65	38.2	36.8		0.813861	0.864356	0.756436	0.728713
瞿碧香	000423707	44	女	155	60.2	50.7	53	47.8	45.8	39.1	0.842193	0.880399	0.79402	0.760797	0.649502	21.1	13.9	11.6	8.7	6.7	0.549763	0.658768		0.317536
邓莲兵	4281	52	女	156	40.4	34.3		28.3		20.8	0.84901		0.700495		0.514851	19.6		13.5	7.5		0.688776		0.291667

## Sheet: Sheet4
	贲门距门齿距离	下肺静脉下缘距门齿距离	贲门至隆突中点距门齿距离	奇静脉弓距门齿距离	隆突距门齿距离	颈胸交界（顶）距门齿距离	下p距门齿占比	中点距门齿占比	奇静脉弓距门齿占比	隆突至门齿占比	胸膜顶距门齿占比	贲门至顶距离	贲门至隆突中点至顶距离	下肺静脉至顶距离	奇静脉弓至顶距离	隆突至顶距离	下肺静脉至顶占比	中点至顶占比	奇静脉弓至顶占比	隆突至顶占比
CV值总	0.0803245	0.152914	0.311289	0.112324	0.174837	0.194325	0.260151	0.159602	0.181847	0.162374	0.117524	0.0251537	0.260604	0.139012	0.184477	0.283358	0.277795	0.134137	0.188486	0.139976
CV值男	0.0766667	0.155989	0.40828	0.119175	0.199196	0.199183	0.257335	0.132594	0.165327	0.136291	0.0976686	0.0263418	0.302209	0.115017	0.22244	0.280018	0.273359	0.0845884	0.174874	0.0995922
CV值女	0.0487571	0.100621	0.238123	0.0738772	0.120473	0.162971	0.269377	0.200333	0.230594	0.200057	0.151689	0.075559	0.0683374	0.202953	0.115727	0.274152	0.286341	0.219946	0.219557	0.208715

## Sheet: Sheet5
	下肺静脉下缘	中点	奇静脉弓	隆突
距门齿距离	a1	b1	c1	d1
距门齿占比	a2	b2	c2	d2
距顶距离	a3	b3	c3	d3
距顶占比	a4	b4	c4	d4

## Sheet: Sheet6
seq	cv1	cv2		u	p	TRUE/FALSE
1	a1	a2		7.5394	4.72955e-14	TRUE
2	a1	a3		1.49518	0.134867	FALSE
3	a1	a4		8.06114	6.66134e-16	TRUE
4	a2	a3		8.61389	0	TRUE
5	a2	a4		0.941327	0.346537	FALSE
6	a3	a4		9.04438	0	TRUE
7	b1	b2		8.41948	0	TRUE
8	b1	b3		2.37527	0.0175363	FALSE
9	b1	b4		10.0806	0	TRUE
10	b2	b3		6.27793	3.43108e-10	TRUE
11	b2	b4		2.40264	0.0162771	FALSE
12	b3	b4		8.11146	4.44089e-16	TRUE
13	c1	c2		5.95395	2.6175e-09	TRUE
14	c1	c3		6.16173	7.19538e-10	TRUE
15	c1	c4		6.10139	1.05152e-09	TRUE
16	c2	c3		0.183399	0.854485	FALSE
17	c2	c4		0.443183	0.657634	FALSE			p值用0.05/6的界值
18	c3	c4		0.267127	0.789371	FALSE
19	d1	d2		1.06509	0.286835	FALSE
20	d1	d3		6.30866	2.81463e-10	TRUE
21	d1	d4		3.13595	0.00171298	TRUE
22	d2	d3		7.09012	1.34004e-12	TRUE
23	d2	d4		2.05463	0.0399147	FALSE
24	d3	d4		8.60201	0	TRUE

## Sheet: Sheet7
seq	cv1	cv2	u	p	TRUE/FALSE
1	a1	b1	9.05317	0	TRUE
2	a1	c1	4.5565	5.2e-06	TRUE
3	a1	d1	2.03268	0.042085	FALSE
4	b1	c1	11.596	0	TRUE
5	b1	d1	7.496	6.57e-14	TRUE
6	c1	d1	6.10984	9.97e-10	TRUE
7	a2	b2	6.76585	1.33e-11	TRUE
8	a2	c2	4.86278	1.16e-06	TRUE
9	a2	d2	6.5491	5.79e-11	TRUE
10	b2	c2	1.7238	0.0847442	FALSE
11	b2	d2	0.243038	0.807976	FALSE
12	c2	d2	1.4998	0.133667	FALSE
13	a3	b3	7.91908	2.44e-15	TRUE
14	a3	c3	3.78589	0.00015316	TRUE
15	a3	d3	8.84967	0	TRUE
16	b3	c3	4.40948	1.04e-05	TRUE			p值用0.05/6的界值
17	b3	d3	1.11041	0.266824	FALSE
18	c3	d3	5.45687	4.85e-08	TRUE
19	a4	b4	9.21968	0	TRUE
20	a4	c4	5.02036	5.16e-07	FALSE
21	a4	d4	8.76478	0	TRUE
22	b4	c4	4.16537	3.11e-05	FALSE
23	b4	d4	0.604107	0.545773	FALSE
24	c4	d4	3.67006	0.000242497	TRUE

## Sheet: Sheet8
	下肺静脉下缘	中点	奇静脉弓	隆突
距门齿距离	0.152914	0.311289	0.112324	0.174837
距门齿占比	0.260151	0.159602	0.181847	0.162374
距顶距离	0.139012	0.260604	0.184477	0.283358
距顶占比	0.277795	0.134137	0.188486	0.139976
	下肺静脉下缘	中点	奇静脉弓	隆突
距门齿距离	0.152914	0.311289	0.112324	0.174837
距门齿占比	0.260151	0.159602	0.181847	0.162374
距顶距离	0.139012	0.260604	0.184477	0.283358
距顶占比	0.277795	0.134137	0.188486	0.139976
	下肺静脉下缘	中点	奇静脉弓	隆突
距门齿距离	0.152914	0.311289	0.112324	0.174837
距门齿占比	0.260151	0.159602	0.181847	0.162374
距顶距离	0.139012	0.260604	0.184477	0.283358
距顶占比	0.277795	0.134137	0.188486	0.139976

## Sheet: Sheet9
	a1	b1	c1	d1	a2	b2	c2	d2	a3	b3	c3	d3	a4	b4	c4	d4
a1	相同	0	5.2e-06	0.042085	4.73e-14	未检验	未检验	未检验	0.134867	未检验	未检验	未检验	6.66e-16	未检验	未检验	未检验
a2	4.73e-14	未检验	未检验	未检验	相同	1.33e-11	1.16e-06	5.79e-11	0	未检验	未检验	未检验	0.346537	未检验	未检验	未检验
a3	0.134867	未检验	未检验	未检验	0	未检验	未检验	未检验	相同	2.44e-15	0.000153	0	0	未检验	未检验	未检验
a4	6.66e-16	未检验	未检验	未检验	0.346537				0	未检验	未检验	未检验	相同	0	5.16e-07	0
b1	0	相同	0	6.57e-14	无法检验	0	无法检验	无法检验	无法检验	0.017536	无法检验	无法检验	无法检验	0	无法检验	无法检验
b2	无法检验	0	无法检验	无法检验	1.33e-11	相同	0.084744	0.807975	无法检验	3.43e-10	无法检验	无法检验	无法检验	0.016277	无法检验	无法检验
b3	无法检验	0.017536	无法检验	无法检验	无法检验	3.43e-10	无法检验	无法检验	2.44e-15	相同	1.04e-05	0.266823	无法检验	4.44e-16	无法检验	无法检验
b4	无法检验	0	无法检验	无法检验	无法检验	0.016277	无法检验	无法检验	无法检验	4.44e-16	无法检验	无法检验	0	相同	3.11e-05	0.545772
c1	5.2e-06	0	相同	9.97e-10	无法检验	无法检验	2.62e-09	无法检验	无法检验	无法检验	7.2e-10	无法检验	无法检验	无法检验	1.05e-09	无法检验
c2	无法检验	无法检验	2.62e-09	无法检验	1.16e-06	0.084744	相同	0.133667	无法检验	无法检验	0.854485	无法检验	无法检验	无法检验	0.657634	无法检验
c3	无法检验	无法检验	7.2e-10	无法检验	无法检验	无法检验	0.854485	无法检验	0.000153	1.04e-05	相同	0.266823	无法检验	无法检验	0.789371	无法检验
c4	无法检验	无法检验	1.05e-09	无法检验	无法检验	无法检验	0.657634	无法检验	无法检验	无法检验	0.789371	无法检验	5.16e-07	3.11e-05	相同	0.000242
d1	0.042085	6.57e-14	9.97e-10	相同	无法检验	无法检验	无法检验	0.286835	无法检验	无法检验	无法检验	2.81e-10	无法检验	无法检验	无法检验	0.001713
d2	无法检验	无法检验	无法检验	0.286835	5.79e-11	0.807975	0.133667	相同	无法检验	无法检验	无法检验	1.34e-12	无法检验	无法检验	无法检验	0.039915
d3	无法检验	无法检验	无法检验	2.81e-10	无法检验	无法检验	无法检验	1.34e-12	0	0.266823	4.85e-08	相同	无法检验	无法检验	无法检验	0
d4	无法检验	无法检验	无法检验	0.001713	无法检验	无法检验	无法检验	0.039915	无法检验	无法检验	无法检验	0	0	0.545772	0.000242	相同
